# Supplementary material for: Long non-coding RNA AK027294 involves in the process of proliferation, migration, and apoptosis of colorectal cancer cells
Source: Tumour Biol. 2016 Jan 28;37(8):10097–105. doi: 10.1007/s13277-015-4350-x (PMC4999473; doi:10.1007/s13277-015-4350-x)
Supplement: Supplementary file 4 — (XLS 884 kb) [file 13277_2015_4350_MOESM4_ESM.xls]

## Sheet: limma_complete
	logFC	AveExpr	t	P.Value	adj.P.Val	B
AK027294	2.2664	5.74662	6.63724	3.88e-08	0.000218836	8.35585
AK001058	1.58497	6.86633	5.90632	4.62e-07	0.00130192	6.1286
U79293	-0.603114	6.79759	-5.39949	2.55e-06	0.00478388	4.58742
AL136588	0.95817	3.96016	5.24134	4.32e-06	0.00566707	4.10968
AK021543	1.00013	5.26911	5.19579	5.03e-06	0.00566707	3.9725
AK025818	1.2399	6.17218	5.13884	6.08e-06	0.00570732	3.80126
U79271	0.926664	6.84717	5.04117	8.4e-06	0.00676268	3.50848
BC040008	1.00275	5.5772	4.97592	1.04e-05	0.00721536	3.31349
AF035291	0.316619	3.65658	4.94547	1.15e-05	0.00721536	3.22269
AK001604	-0.564574	4.6599	-4.88069	1.43e-05	0.00761287	3.02997
AF211977	-0.819452	5.32095	-4.86818	1.49e-05	0.00761287	2.99281
BC137325	1.00873	5.19659	4.77979	1.99e-05	0.00932309	2.731
BC030750	-0.581087	6.07928	-4.75495	2.15e-05	0.00933361	2.65765
AK092172	0.532923	6.12251	4.64388	3.09e-05	0.012094	2.33091
BC023629	0.403085	6.25327	4.62078	3.33e-05	0.012094	2.26323
BC022353	-0.23086	4.33464	-4.60984	3.45e-05	0.012094	2.23124
AF317902	0.261511	4.73309	4.59275	3.65e-05	0.012094	2.18127
AF086265	-0.278204	4.91722	-4.56109	4.04e-05	0.0123574	2.08884
AK023660	0.90457	7.08317	4.55167	4.17e-05	0.0123574	2.06139
AK055561	0.506461	6.59968	4.50131	4.9e-05	0.0138082	1.91488
AK022350	-0.904095	6.81114	-4.44962	5.79e-05	0.0155259	1.76505
AF315788	0.613695	4.76806	4.39327	6.93e-05	0.0177489	1.60238
BC042026	0.881506	4.03374	4.36938	7.48e-05	0.0183226	1.5336
AL049452	0.827387	6.26586	4.33399	8.37e-05	0.0196538	1.432
AK027199	0.454065	8.07227	4.31808	8.8e-05	0.0198462	1.38643
AK001825	0.197747	5.67842	4.28533	9.77e-05	0.0209294	1.29278
BC004287	-0.974523	8.78393	-4.26437	0.000104397	0.0209294	1.23296
BC039490	0.205068	3.66741	4.2589	0.000106218	0.0209294	1.21739
AK026485	0.346777	5.72532	4.25448	0.000107711	0.0209294	1.20481
AK024941	0.714731	10.1018	4.23521	0.000114473	0.0215018	1.14997
AK023469	-0.442602	5.54896	-4.19348	0.000130564	0.0237332	1.03154
AK026078	0.749641	8.82453	4.18134	0.000135643	0.023886	0.99719
AF086191	0.601074	5.06932	4.16631	0.000142202	0.024282	0.954694
AK024589	-0.481914	6.89605	-4.11163	0.00016876	0.0266708	0.800641
AK094088	1.01694	4.39935	4.10909	0.000170108	0.0266708	0.793488
BX648356	0.298404	3.67766	4.10856	0.00017039	0.0266708	0.791997
AK090890	1.00541	6.25434	4.09845	0.000175855	0.0267822	0.763608
AK092987	-0.406995	5.71848	-4.07969	0.000186451	0.0276487	0.711
AK091677	-0.431367	4.86638	-4.03688	0.000213001	0.0306043	0.591345
AK055103	-0.352082	6.23031	-4.03052	0.000217244	0.0306043	0.573621
AK095500	0.815313	6.58797	4.01791	0.00022591	0.0310489	0.53848
BC039678	-0.381124	4.73463	-3.99494	0.000242554	0.0322551	0.474632
AK123079	-0.705681	8.01959	-3.98169	0.000252693	0.0322551	0.437859
AK021994	-0.551389	5.50328	-3.96218	0.000268375	0.0322551	0.383808
AK075122	0.592043	6.66064	3.96141	0.000269012	0.0322551	0.38168
AK024956	-0.886661	6.89833	-3.9457	0.000282345	0.0322551	0.338266
BC043009	0.526996	5.39517	3.94401	0.000283821	0.0322551	0.333587
CR598968	-0.501146	7.35279	-3.93196	0.000294537	0.0322551	0.300332
AK023612	0.371336	6.03231	3.9315	0.000294955	0.0322551	0.299059
AK093878	0.578359	3.32088	3.92538	0.000300554	0.0322551	0.282187
AK074437	-0.84512	6.50941	-3.92467	0.000301207	0.0322551	0.28024
AJ420553	-1.49459	6.5206	-3.91614	0.0003092	0.0322551	0.256748
BC017429	0.189359	5.13402	3.91432	0.000310927	0.0322551	0.251752
BC030103	0.311951	5.75769	3.90543	0.000319527	0.0322551	0.227281
AK000777	-0.621207	7.72358	-3.90031	0.000324575	0.0322551	0.213224
AK022111	-0.576451	5.87467	-3.89713	0.000327755	0.0322551	0.204481
BC009838	0.345199	4.88905	3.89712	0.000327762	0.0322551	0.20446
AF086270	0.664974	6.491	3.89293	0.000331996	0.0322551	0.192952
AB064667	0.219905	5.0393	3.87898	0.000346473	0.0325706	0.154684
BC031280	-0.250024	3.88449	-3.87867	0.000346803	0.0325706	0.15383
AK024118	-0.555584	6.78601	-3.87109	0.000354932	0.0327876	0.133062
BC039388	-0.366792	4.00936	-3.86188	0.000365059	0.0330481	0.107847
AK023508	0.235129	3.17801	3.8576	0.000369852	0.0330481	0.0961563
AF090938	0.17318	3.09315	3.85277	0.000375347	0.0330481	0.082942
AK092013	0.284197	5.23516	3.78652	0.000459052	0.0397963	-0.0973489
AK022088	-0.396949	5.95801	-3.77212	0.000479498	0.0403627	-0.136346
BC033879	-0.523121	8.19014	-3.77184	0.000479912	0.0403627	-0.137118
BC016002	0.356918	3.74437	3.76094	0.000495972	0.0411	-0.166571
uc003flq.1	0.63154	7.24583	3.74845	0.000515036	0.0417099	-0.20031
AY659966	0.566446	7.75696	3.74369	0.000522479	0.0417099	-0.213143
BC029907	-0.606943	7.09874	-3.74175	0.000525538	0.0417099	-0.218363
AK123645	-1.00706	6.61843	-3.73684	0.000533371	0.0417437	-0.231594
BC010113	-0.438991	5.2197	-3.70863	0.000580597	0.0443937	-0.30744
AK054631	0.434349	4.70357	3.70726	0.000582988	0.0443937	-0.311112
AK094892	-0.641208	6.91345	-3.69278	0.000608874	0.0456572	-0.349935
AF131795	-0.448804	3.83852	-3.68597	0.000621426	0.0456572	-0.368165
AK023643	0.651515	6.28816	3.68465	0.000623888	0.0456572	-0.371696
AK024999	-0.335455	4.42721	-3.67417	0.000643751	0.0462679	-0.399691
AK021691	0.331361	4.46308	3.67079	0.000650301	0.0462679	-0.408732
CR613972	0.62957	6.51822	3.66488	0.000661888	0.0462679	-0.424504
BC031308	-0.811939	6.49899	-3.65943	0.000672737	0.0462679	-0.439021
BC041487	0.346166	3.984	3.65916	0.000673286	0.0462679	-0.439749
AK021714	0.415491	6.59431	3.65347	0.000684815	0.0463409	-0.454907
AK093827	-0.609255	5.70476	-3.65056	0.000690797	0.0463409	-0.462671
AK000106	-1.15427	7.36357	-3.64284	0.000706873	0.0468615	-0.483205
AK024680	0.743415	5.36201	3.62784	0.000739148	0.0478028	-0.523049
AK057080	0.184752	3.10409	3.62536	0.000744637	0.0478028	-0.52965
AK056828	0.194077	6.5616	3.62451	0.000746522	0.0478028	-0.531905
CR616642	0.34171	6.41075	3.61042	0.000778421	0.0492701	-0.569232
AK096701	0.446629	5.36351	3.60676	0.000786923	0.0492701	-0.57892
AK124592	0.961046	7.27993	3.60107	0.000800318	0.0495582	-0.593972
AK096164	0.421616	9.30515	3.59229	0.000821428	0.0497267	-0.617186
BX649145	0.231869	6.43513	3.5903	0.000826286	0.0497267	-0.622443
AK022441	-0.313331	5.83344	-3.58898	0.000829514	0.0497267	-0.625919
BC052561	0.346606	4.38289	3.5793	0.000853628	0.0502748	-0.651462
CR456603	0.26807	7.15118	3.57816	0.0008565	0.0502748	-0.654456
AK096778	-0.397785	8.04735	-3.56968	0.000878246	0.0510198	-0.676801
AK055497	0.371303	5.02794	3.56456	0.000891627	0.0512685	-0.690274
BC041955	0.254563	3.1755	3.55406	0.00091966	0.0523463	-0.717852
AK097108	0.681644	4.97547	3.53885	0.00096181	0.0538219	-0.757763
BC020926	-0.7595	6.23574	-3.53783	0.000964688	0.0538219	-0.760423
BC033248	-0.619253	8.87817	-3.52968	0.000988112	0.0545884	-0.781785
AK057074	0.488688	3.76068	3.5249	0.00100207	0.0548219	-0.79427
AK091573	0.793414	5.63208	3.51317	0.00103718	0.0561974	-0.824925
AK024714	0.367557	6.41052	3.50629	0.00105832	0.0567964	-0.842874
AK055252	-0.348706	8.69048	-3.49628	0.00108979	0.0569709	-0.868947
BX640888	0.897582	7.21616	3.49572	0.0010916	0.0569709	-0.870423
BC037890	0.316967	5.22414	3.49488	0.00109428	0.0569709	-0.872601
AK001919	-0.12566	2.92924	-3.49247	0.00110201	0.0569709	-0.878863
AK024132	-0.350951	4.62175	-3.48634	0.00112195	0.0574747	-0.894816
AK025015	-0.522219	9.51427	-3.47171	0.00117093	0.058917	-0.932803
AK000883	0.57915	5.0172	3.47168	0.00117102	0.058917	-0.932875
BC015064	-1.05299	10.2661	-3.46592	0.00119087	0.0593855	-0.947816
AF086387	-0.308863	3.89971	-3.43901	0.00128787	0.0636591	-1.01739
AK292641	0.468077	7.10164	3.43147	0.0013164	0.0637089	-1.03685
AK054653	0.456887	4.2502	3.43082	0.00131887	0.0637089	-1.03852
U32331	0.179747	3.7179	3.4298	0.00132279	0.0637089	-1.04116
BC037331	-0.649716	5.74216	-3.41288	0.00138925	0.0661114	-1.08468
uc001iuo.1	-0.213361	5.52618	-3.41076	0.0013978	0.0661114	-1.09012
AK026895	-0.472498	8.58922	-3.40635	0.00141579	0.0661114	-1.10147
BC016000	0.49436	8.57605	3.40541	0.00141961	0.0661114	-1.10386
AK098081	0.540658	8.9895	3.39892	0.0014465	0.0668116	-1.12051
BC094869	0.130028	5.99183	3.38108	0.00152294	0.0696369	-1.16619
AK094629	1.00757	4.66695	3.37795	0.00153676	0.0696369	-1.1742
AF085835	-0.263757	3.88449	-3.37359	0.00155614	0.0696369	-1.18531
AK094662	0.127977	5.48993	3.37318	0.00155801	0.0696369	-1.18638
AK023307	0.23525	4.29543	3.37063	0.00156946	0.0696369	-1.19287
AK074510	-0.386553	4.52448	-3.35532	0.00164012	0.0715087	-1.2319
AK289875	0.418581	7.52739	3.35529	0.00164024	0.0715087	-1.23197
BC038731	-0.481823	5.82812	-3.35329	0.00164971	0.0715087	-1.23707
AK021694	-0.913943	9.78029	-3.344	0.00169429	0.0726253	-1.26069
CR749831	-1.11336	8.47157	-3.34257	0.00170125	0.0726253	-1.26433
AL117570	-0.428027	5.14085	-3.33565	0.00173529	0.0734444	-1.28188
AK124833	0.866511	5.54068	3.33258	0.00175065	0.0734444	-1.28968
uc002saz.1	0.347653	5.74816	3.33065	0.00176034	0.0734444	-1.29456
AK057910	-0.279271	4.19185	-3.32823	0.00177257	0.0734444	-1.3007
AK021935	0.177114	7.04143	3.32291	0.00179975	0.0740264	-1.31417
AF007136	-0.134607	4.70226	-3.31547	0.00183839	0.0742501	-1.33298
BC029783	0.278583	5.66526	3.31498	0.00184097	0.0742501	-1.33422
AL080107	0.329565	4.08269	3.31093	0.00186238	0.0742501	-1.34445
BC053563	0.568788	10.9565	3.30762	0.00188006	0.0742501	-1.35281
BC036601	0.778394	7.04304	3.30762	0.00188007	0.0742501	-1.35282
AK021801	0.39318	4.98456	3.30684	0.00188425	0.0742501	-1.35478
AF090940	-0.184163	5.43358	-3.29839	0.0019302	0.0749718	-1.3761
CR601496	0.229196	4.88334	3.29793	0.00193273	0.0749718	-1.37726
AK094351	0.425607	6.49297	3.29429	0.00195285	0.0749718	-1.38642
AF147313	0.268471	3.70699	3.29377	0.00195579	0.0749718	-1.38775
BC035759	0.182445	5.06624	3.2902	0.00197574	0.0752249	-1.39673
U80774	-0.2804	4.62059	-3.274	0.00206884	0.0776267	-1.43744
AK022222	0.329919	4.80358	3.27292	0.0020752	0.0776267	-1.44015
BC033352	-0.167005	5.31077	-3.27208	0.00208015	0.0776267	-1.44226
AK128786	0.488734	8.51607	3.26749	0.00210742	0.0779717	-1.45377
AK130720	0.484967	3.63473	3.26588	0.00211707	0.0779717	-1.45781
BC022398	0.417069	6.25752	3.25534	0.00218123	0.0794471	-1.48419
AK023336	-0.495626	6.11166	-3.25468	0.00218532	0.0794471	-1.48585
AL832967	0.421558	6.30151	3.24941	0.00221814	0.0799945	-1.49902
AK024852	0.227214	4.24251	3.24772	0.00222877	0.0799945	-1.50324
AF086150	0.48808	6.28022	3.23982	0.0022791	0.0812629	-1.52296
DQ786289	0.313248	5.93563	3.23768	0.00229296	0.0812629	-1.52831
AK021754	-0.797897	5.46967	-3.22957	0.00234601	0.0826236	-1.54851
AK022078	-0.895527	6.79507	-3.22411	0.00238242	0.0828107	-1.5621
AK091716	-0.525068	5.49326	-3.22056	0.00240634	0.0828107	-1.57092
BC031031	0.528824	3.84812	3.22013	0.0024093	0.0828107	-1.572
AK096687	-0.267464	7.55727	-3.22001	0.00241011	0.0828107	-1.5723
AL049782	0.479805	5.1817	3.21478	0.00244583	0.0835287	-1.58528
uc001pen.1	-0.486871	5.6423	-3.21109	0.00247136	0.0835974	-1.59444
AK001033	-0.339887	4.39875	-3.2082	0.00249154	0.0835974	-1.60162
AK056625	-0.794276	5.72499	-3.20493	0.00251454	0.0835974	-1.60972
AK022029	0.287766	3.81873	3.20424	0.0025194	0.0835974	-1.61142
AK021825	-0.357923	5.513	-3.20252	0.00253159	0.0835974	-1.61568
BC039410	0.179133	4.42505	3.20178	0.00253685	0.0835974	-1.61751
CR601671	-0.492296	10.4932	-3.19527	0.00258368	0.0843926	-1.63364
AF086106	0.269524	5.69231	3.19427	0.00259093	0.0843926	-1.63611
AF339784	0.256391	4.35605	3.18345	0.00267075	0.0863627	-1.66286
AK091603	-0.320143	5.97473	-3.18194	0.00268207	0.0863627	-1.66659
AK123903	0.671163	7.57561	3.17659	0.00272248	0.0871659	-1.67976
AK026704	0.362259	5.38963	3.17074	0.00276742	0.0877024	-1.69419
CR749373	-0.648982	9.24513	-3.17036	0.00277037	0.0877024	-1.69513
AK024586	0.535512	3.73518	3.16317	0.00282659	0.0889822	-1.71282
AK000782	-0.429033	4.79939	-3.1574	0.00287246	0.0899241	-1.727
AL050031	-0.318143	4.62646	-3.15172	0.00291829	0.0908538	-1.74094
AK093694	-0.856942	8.36716	-3.14586	0.00296635	0.09166	-1.75532
BC027323	-0.321167	5.90411	-3.1446	0.00297671	0.09166	-1.75839
AK054948	0.164661	4.29475	3.13031	0.00309737	0.0939786	-1.79335
AB002438	-1.28354	6.68683	-3.12994	0.00310055	0.0939786	-1.79425
AF230412	-0.411703	6.92934	-3.12977	0.00310204	0.0939786	-1.79467
BC013077	0.522186	3.52396	3.1251	0.00314255	0.0946966	-1.80609
AK056275	0.141069	5.22735	3.12005	0.00318684	0.0951135	-1.81839
AK022139	-0.718504	4.80249	-3.11968	0.00319014	0.0951135	-1.8193
AK022121	-0.493474	6.40926	-3.11665	0.00321708	0.0954117	-1.8267
AK025621	-0.19047	4.46691	-3.11411	0.00323974	0.0955808	-1.83287
AK025209	-1.04205	10.0631	-3.1073	0.00330148	0.0968951	-1.84947
AF339797	0.368088	4.93336	3.10188	0.00335128	0.0974944	-1.86262
BC031314	0.566084	3.9961	3.10111	0.00335846	0.0974944	-1.8645
AF086204	0.950797	7.30852	3.09946	0.00337381	0.0974944	-1.86851
AK130366	0.333133	8.73764	3.09302	0.00343441	0.0987392	-1.88415
AK021444	0.236566	3.05827	3.08837	0.00347871	0.0989728	-1.89541
BC036698	-0.259105	5.27622	-3.08406	0.00352031	0.0989728	-1.90585
AK074371	0.187498	4.02871	3.08374	0.00352341	0.0989728	-1.90662
AK056963	0.606967	8.71391	3.08291	0.00353146	0.0989728	-1.90863
BC029383	-0.197144	3.81069	-3.08273	0.00353328	0.0989728	-1.90908
Y11609	0.218962	6.28164	3.08123	0.00354792	0.0989728	-1.91271
AK022414	-0.183184	3.81145	-3.07805	0.00357914	0.099352	-1.9204
BC035899	-0.187943	4.23234	-3.06575	0.00370229	0.102267	-1.9501
AK055438	0.78552	5.17645	3.06258	0.00373467	0.102658	-1.95774
BC016176	0.16136	3.06766	3.05738	0.00378842	0.103203	-1.97027
AF131806	0.182675	5.89897	3.05712	0.00379114	0.103203	-1.9709
AL122062	0.336757	10.5718	3.04133	0.00395886	0.107251	-2.00887
AK027069	0.182602	5.27986	3.02319	0.00416004	0.111964	-2.05231
AK127644	0.929491	5.43211	3.02209	0.00417258	0.111964	-2.05495
AK312153	0.226377	6.27819	3.01337	0.00427299	0.114115	-2.07578
AK026659	-0.982162	6.61423	-3.0013	0.00441565	0.116987	-2.10453
BX537573	0.408566	4.63645	2.999	0.00444331	0.116987	-2.10999
AK026743	0.457965	5.38073	2.99804	0.00445499	0.116987	-2.11229
AF090935	0.194429	6.14873	2.99733	0.00446356	0.116987	-2.11397
AB073614	0.168048	3.04782	2.99192	0.00452959	0.117436	-2.12682
AK022364	-0.333027	5.57852	-2.99161	0.00453348	0.117436	-2.12757
EU249757	0.545208	7.24548	2.99082	0.00454322	0.117436	-2.12945
BC043424	-0.184647	6.8694	-2.98663	0.00459513	0.11751	-2.13939
BC040309	0.157761	4.25399	2.98625	0.00459988	0.11751	-2.14029
AK022848	0.576592	6.3758	2.9846	0.00462053	0.11751	-2.14421
AK097792	-0.233767	4.48253	-2.98297	0.004641	0.11751	-2.14808
BC041402	-0.453306	4.26668	-2.98222	0.00465036	0.11751	-2.14984
AK096899	-0.482006	4.42999	-2.97867	0.00469533	0.11759	-2.15826
BC020638	0.553505	3.21212	2.97569	0.00473345	0.11759	-2.16533
AK001132	-0.381815	5.86249	-2.97562	0.00473431	0.11759	-2.16548
AK093957	0.35042	6.35741	2.97541	0.00473698	0.11759	-2.16598
AK095817	0.527292	6.9009	2.97052	0.00480013	0.118355	-2.17756
AK021937	-0.411334	6.96653	-2.96833	0.0048286	0.118355	-2.18272
AK127359	0.179837	6.09916	2.9656	0.00486439	0.118355	-2.18918
AL833181	-0.605397	7.0994	-2.96496	0.00487271	0.118355	-2.19067
AL512740	0.203388	5.45711	2.9645	0.00487882	0.118355	-2.19177
AK126161	0.141946	5.52285	2.962	0.00491195	0.118355	-2.19768
AF289611	0.154981	8.31311	2.96178	0.00491483	0.118355	-2.19819
AK024321	-0.238607	6.49549	-2.95737	0.00497373	0.119264	-2.2086
BC008667	0.494036	6.17174	2.95305	0.00503191	0.120148	-2.21876
AX721159	0.387035	5.25518	2.94686	0.00511664	0.121572	-2.23334
AL833452	-0.211197	5.22182	-2.94404	0.00515568	0.121572	-2.23998
AK022214	-0.207891	4.85942	-2.94249	0.00517722	0.121572	-2.24362
AK056250	0.335699	7.57933	2.94244	0.00517787	0.121572	-2.24373
AL049283	-0.149075	6.68857	-2.93547	0.0052759	0.12336	-2.2601
AK001803	-0.396009	6.35637	-2.92726	0.00539344	0.12551	-2.27933
AF159054	-0.184764	3.8215	-2.92596	0.00541242	0.12551	-2.2824
BC036296	0.262506	4.22279	2.92386	0.00544292	0.1257	-2.2873
AK097966	-0.427771	7.00183	-2.92187	0.00547213	0.125859	-2.29197
AK023818	-0.522019	4.79429	-2.91687	0.00554592	0.126668	-2.30365
BC014149	0.150076	7.89009	2.91644	0.00555226	0.126668	-2.30465
BC039551	-0.163587	5.93071	-2.9113	0.00562923	0.127906	-2.31665
AK026284	-0.561914	5.07755	-2.90488	0.00572671	0.128706	-2.33162
AK001060	0.25504	5.97471	2.90278	0.00575904	0.128706	-2.33652
AK024653	-0.688332	7.5717	-2.90063	0.00579216	0.128706	-2.34152
AF147324	-0.68129	4.33952	-2.90031	0.0057971	0.128706	-2.34227
AK123904	0.455949	7.77536	2.89943	0.00581082	0.128706	-2.34433
AK025695	0.368818	8.74125	2.89776	0.00583673	0.128706	-2.3482
AK125822	0.118257	3.49657	2.89653	0.00585597	0.128706	-2.35107
AK289793	0.279881	5.55011	2.89572	0.0058686	0.128706	-2.35295
AK096732	0.255846	4.68949	2.89453	0.00588721	0.128706	-2.3557
AF086310	-0.572792	7.37098	-2.89418	0.00589283	0.128706	-2.35653
AK095358	0.199527	7.73463	2.89165	0.00593264	0.129075	-2.3624
AK023519	-2.03528	6.20106	-2.88746	0.0059994	0.130025	-2.37215
AK123892	0.305003	5.53293	2.88128	0.00609884	0.131373	-2.38646
AK128884	0.226399	8.36086	2.88071	0.00610821	0.131373	-2.3878
AK091983	-0.387878	6.49	-2.87789	0.00615413	0.131858	-2.39432
BC038425	-0.345042	3.61537	-2.87139	0.00626151	0.132622	-2.40937
AK024981	-0.263093	4.01387	-2.87097	0.00626839	0.132622	-2.41033
AB019562	0.499997	3.20764	2.87006	0.00628352	0.132622	-2.41243
AL713746	-0.212122	7.66418	-2.86896	0.006302	0.132622	-2.41498
BC043556	-0.223395	3.35189	-2.86863	0.00630747	0.132622	-2.41574
AK025011	-0.137671	3.4513	-2.86392	0.00638682	0.133791	-2.42661
BC047059	-0.228032	7.02422	-2.86199	0.00641963	0.13392	-2.43107
AL360204	-0.209514	4.01417	-2.85993	0.00645483	0.13392	-2.43583
BC030100	0.251776	5.74006	2.85938	0.00646428	0.13392	-2.4371
BC030768	0.189166	4.06436	2.85716	0.00650234	0.134215	-2.44221
AK124443	0.20153	4.15713	2.85298	0.00657474	0.135214	-2.45184
AK074468	0.130591	6.612	2.85096	0.00661004	0.135446	-2.45649
AF086037	0.343746	5.86721	2.84739	0.00667283	0.136032	-2.46471
AK098425	0.447532	9.11924	2.84659	0.00668692	0.136032	-2.46654
BC001512	0.335873	3.49453	2.84239	0.00676154	0.136192	-2.47619
AK025218	-0.54108	4.09511	-2.84202	0.00676816	0.136192	-2.47704
AK309286	0.170767	6.46755	2.84137	0.00677979	0.136192	-2.47853
BC005072	0.210231	6.67345	2.84072	0.00679146	0.136192	-2.48002
AK025193	-0.397057	5.6884	-2.83488	0.00689714	0.13782	-2.49344
BC038756	0.200938	3.81481	2.83222	0.00694568	0.137986	-2.49953
AY142148	-0.365816	5.1856	-2.83133	0.00696194	0.137986	-2.50156
AL831999	0.250397	5.49496	2.82935	0.00699839	0.137986	-2.5061
AL833465	0.157668	5.69843	2.82908	0.00700335	0.137986	-2.50671
AF086261	0.175956	3.96191	2.82701	0.00704171	0.138258	-2.51146
AK022346	-0.348204	7.87666	-2.8239	0.00709957	0.138768	-2.51856
BC039673	0.174525	3.8794	2.82298	0.00711694	0.138768	-2.52068
BC034429	0.377166	5.80999	2.81963	0.00717993	0.139124	-2.52833
AK124679	0.36063	5.34135	2.81918	0.00718851	0.139124	-2.52937
AK021583	0.31189	6.40052	2.81808	0.00720924	0.139124	-2.53187
BC036686	-0.161327	3.57888	-2.81531	0.00726201	0.139664	-2.5382
AK025384	0.180719	4.63556	2.81381	0.00729064	0.139737	-2.54161
AK094535	0.364038	5.48638	2.81221	0.00732142	0.139852	-2.54527
AK022231	0.45571	6.74141	2.81035	0.00735731	0.140062	-2.54951
AK024553	-0.233985	3.86199	-2.80433	0.00747452	0.141815	-2.56322
AK000144	-0.300281	6.12891	-2.80217	0.00751695	0.142141	-2.56813
BC030748	-0.102351	2.86818	-2.80064	0.00754714	0.142235	-2.57161
AK023753	0.135536	5.90646	2.79622	0.00763513	0.143413	-2.58166
AK074610	0.348276	7.45293	2.78966	0.00776745	0.145414	-2.59655
AK021634	0.66163	4.34679	2.78729	0.00781562	0.145831	-2.60191
AK126261	0.399952	7.47229	2.78494	0.00786386	0.146208	-2.60724
AK021706	-0.406557	6.22353	-2.78373	0.0078888	0.146208	-2.60999
AK021428	-0.261482	5.81142	-2.78155	0.00793394	0.146208	-2.61493
AK093614	0.297706	4.77878	2.78127	0.0079396	0.146208	-2.61555
BC016631	0.163103	3.34848	2.77868	0.00799352	0.146721	-2.62141
AK024876	0.165072	3.62404	2.77047	0.00816674	0.149414	-2.63998
BC043430	0.3283	4.03389	2.76162	0.00835701	0.1524	-2.65992
AK125456	-0.557505	5.92457	-2.75864	0.00842206	0.15279	-2.66663
AK025244	-0.525328	8.05569	-2.75697	0.00845872	0.15279	-2.67038
AK025063	-0.367199	3.97055	-2.75693	0.00845971	0.15279	-2.67048
AK310040	0.29304	3.06274	2.75476	0.00850755	0.153163	-2.67536
BC040616	-0.0945188	2.87861	-2.75235	0.00856106	0.153636	-2.68079
AK124227	0.489478	4.58272	2.7492	0.00863136	0.154405	-2.68786
AL137468	-0.132816	6.21989	-2.74617	0.00869953	0.154717	-2.69466
BC031937	-0.152119	6.11234	-2.74598	0.00870367	0.154717	-2.69508
AK026906	-0.124308	8.41383	-2.74441	0.00873917	0.154859	-2.6986
BC037530	0.183793	6.93099	2.741	0.00881696	0.155488	-2.70626
AK056832	0.363562	4.52908	2.73917	0.00885867	0.155488	-2.71034
AK096537	-0.362756	8.58917	-2.73841	0.00887619	0.155488	-2.71205
AK095431	-0.729416	5.83472	-2.73803	0.00888501	0.155488	-2.7129
AL110201	-0.213906	4.4924	-2.73519	0.00895068	0.155558	-2.71927
AK023086	-0.242716	5.18857	-2.73498	0.00895541	0.155558	-2.71972
AK000205	-0.597092	7.24331	-2.73321	0.0089966	0.155558	-2.72369
AK024736	0.186745	5.75296	2.73309	0.00899944	0.155558	-2.72396
AK026692	-0.876918	5.07371	-2.72987	0.00907455	0.156376	-2.73114
BC041762	-0.227184	4.02705	-2.72692	0.0091441	0.157094	-2.73774
BC021142	0.230623	6.10489	2.72564	0.00917434	0.157135	-2.74059
AK098511	-0.321708	5.46487	-2.72314	0.00923376	0.157673	-2.74617
AF090937	-0.354386	5.74453	-2.72014	0.00930567	0.157786	-2.75287
AK024965	-0.575197	6.97831	-2.7201	0.00930664	0.157786	-2.75296
AK024898	-0.797403	7.34045	-2.71748	0.0093697	0.157786	-2.75879
AK023404	-0.386888	4.76743	-2.71709	0.00937919	0.157786	-2.75966
AK096567	0.166583	7.53332	2.71704	0.00938034	0.157786	-2.75977
BC035413	-0.871227	9.05951	-2.71515	0.00942635	0.158088	-2.76399
AK023635	-0.368441	5.49188	-2.71079	0.00953284	0.159399	-2.77369
AK023302	-0.338997	6.90455	-2.70607	0.00964937	0.160408	-2.78417
AK022239	-0.153282	6.19599	-2.70599	0.00965134	0.160408	-2.78435
AK074607	0.404534	6.44114	2.7049	0.00967857	0.160408	-2.78678
AK026764	0.410722	8.73958	2.70338	0.0097164	0.160563	-2.79015
AL833059	0.473287	6.42313	2.70199	0.00975124	0.160667	-2.79323
BC027983	0.188411	4.31305	2.69139	0.0100204	0.16462	-2.81671
AK021480	-0.445084	4.07782	-2.6848	0.0101912	0.166805	-2.83129
AK091814	0.335938	5.17448	2.68398	0.0102126	0.166805	-2.83309
AK023492	0.151619	4.37076	2.68123	0.0102847	0.167498	-2.83915
AK124543	-0.132894	7.30748	-2.67957	0.0103287	0.16773	-2.84283
BC022384	-0.469805	3.33155	-2.67779	0.0103759	0.168012	-2.84676
AK074440	-0.689508	6.96861	-2.67644	0.0104117	0.168109	-2.84973
AK129844	0.648437	4.72762	2.66932	0.0106031	0.169762	-2.86541
AK124434	0.600042	5.1622	2.66914	0.0106078	0.169762	-2.8658
AK022160	-0.25343	6.51718	-2.66812	0.0106355	0.169762	-2.86804
AF075065	-0.160261	3.49302	-2.66785	0.0106428	0.169762	-2.86863
U82319	0.530823	5.72033	2.66705	0.0106647	0.169762	-2.8704
BC050302	-0.238211	6.8355	-2.66306	0.0107738	0.171015	-2.87916
AL117488	-0.174746	3.40261	-2.6591	0.0108832	0.172266	-2.88785
BC043240	0.422443	7.8436	2.65314	0.0110498	0.173539	-2.90093
AK022357	-0.290039	6.3462	-2.65221	0.0110761	0.173539	-2.90297
BC081539	0.344933	6.75485	2.65031	0.0111296	0.173539	-2.90712
AF085954	-0.159897	3.65343	-2.65015	0.0111341	0.173539	-2.90746
BC042961	-0.564474	5.67433	-2.64842	0.0111832	0.173539	-2.91125
AK095731	0.372301	5.8798	2.64779	0.0112013	0.173539	-2.91264
AK057428	0.562098	4.73544	2.6472	0.0112181	0.173539	-2.91393
AK022085	0.13546	3.01762	2.64655	0.0112366	0.173539	-2.91534
AK002184	0.123694	2.79148	2.6464	0.0112407	0.173539	-2.91566
AK024330	0.265495	4.15469	2.64397	0.0113104	0.174013	-2.92097
AK095013	0.301485	3.5288	2.64318	0.0113332	0.174013	-2.9227
AK098109	0.145436	4.09223	2.63694	0.0115142	0.175903	-2.93632
AK025177	-0.362064	5.19467	-2.63679	0.0115187	0.175903	-2.93666
AK021620	-0.151568	4.44434	-2.63538	0.0115601	0.176057	-2.93974
BC038543	0.19106	5.24348	2.63255	0.0116432	0.176844	-2.94589
BC028229	-0.260428	5.82646	-2.62606	0.0118364	0.179295	-2.96003
AF339813	0.21549	3.91871	2.62301	0.011928	0.179769	-2.96665
U79257	0.2116	5.21912	2.62215	0.0119541	0.179769	-2.96853
AF116714	-0.10648	3.1347	-2.62184	0.0119633	0.179769	-2.96919
BC037528	0.37755	4.45594	2.6179	0.0120833	0.181002	-2.97775
BC065229	0.277866	7.05954	2.61703	0.0121096	0.181002	-2.97962
AK125393	-0.590775	6.37978	-2.61395	0.0122044	0.181393	-2.98632
AK129947	0.210628	5.50172	2.61254	0.0122478	0.181393	-2.98936
AK129917	0.364096	7.42804	2.61205	0.0122632	0.181393	-2.99043
AK128034	0.135561	5.89544	2.612	0.0122645	0.181393	-2.99053
BC039407	-0.159677	3.38266	-2.60986	0.0123311	0.1819	-2.99518
AK000165	-0.335144	3.93883	-2.60419	0.0125087	0.184038	-3.00744
AK057053	0.169185	7.28458	2.60253	0.0125609	0.184318	-3.01101
AK128277	0.424919	4.78444	2.60101	0.0126093	0.184318	-3.01431
AK025152	-0.429043	4.93143	-2.60034	0.0126306	0.184318	-3.01576
AK057668	0.141966	3.09787	2.59946	0.0126586	0.184318	-3.01765
AL832759	-0.435649	6.30998	-2.59466	0.0128124	0.186077	-3.02801
AK000778	-0.626016	5.30119	-2.59145	0.0129163	0.186593	-3.03493
AL109779	0.418613	4.5094	2.59072	0.0129399	0.186593	-3.03649
BC007982	-0.251844	5.97899	-2.59049	0.0129473	0.186593	-3.03698
AK022095	-0.54561	6.91072	-2.5889	0.0129993	0.186645	-3.04042
BC031936	-0.0919987	2.89179	-2.58789	0.0130321	0.186645	-3.04258
AF009316	-0.418899	4.31272	-2.58674	0.0130699	0.186645	-3.04506
AK095954	0.335267	5.7088	2.58633	0.0130834	0.186645	-3.04594
AK026725	0.119367	3.65877	2.58256	0.0132078	0.187944	-3.05405
BC042025	0.120309	3.26635	2.57722	0.0133859	0.189998	-3.06552
AK022220	-0.206296	5.59591	-2.57512	0.0134564	0.190519	-3.07001
AK022159	0.248025	3.5824	2.5719	0.0135655	0.191583	-3.07693
BC038672	0.139269	3.09305	2.56768	0.0137093	0.19295	-3.08595
AL117546	0.132286	4.35194	2.56705	0.0137309	0.19295	-3.0873
AF035314	0.179562	5.21387	2.56606	0.013765	0.19295	-3.08942
AK024694	0.211667	4.48252	2.56195	0.0139071	0.194458	-3.0982
AF085922	0.215363	3.85537	2.55985	0.0139802	0.194997	-3.10269
AK055282	0.268977	6.66645	2.55794	0.0140471	0.195446	-3.10677
CR594753	0.320275	7.0298	2.55482	0.0141567	0.19575	-3.11341
AF090921	-0.22159	4.27388	-2.55391	0.0141888	0.19575	-3.11536
U72507	0.222189	6.97919	2.55366	0.0141978	0.19575	-3.1159
AK123370	-0.376862	5.74115	-2.55298	0.0142218	0.19575	-3.11734
AK027738	-0.330826	6.81267	-2.55141	0.0142778	0.19575	-3.1207
AK095904	0.381702	6.26006	2.55103	0.014291	0.19575	-3.12149
AK055340	-0.245021	4.59704	-2.54991	0.0143309	0.19575	-3.12387
BC002903	0.15213	6.21935	2.54947	0.0143469	0.19575	-3.12482
AK094903	0.37545	6.05198	2.54541	0.0144925	0.196763	-3.13345
AJ224170	-0.114886	3.63897	-2.54397	0.0145447	0.196763	-3.13653
BC030106	0.155701	6.25811	2.54246	0.0145991	0.196763	-3.13971
AK022838	-0.372849	5.08381	-2.54186	0.0146213	0.196763	-3.14101
AK000792	0.148506	4.11281	2.54174	0.0146255	0.196763	-3.14126
uc001qjg.1	0.162007	3.67849	2.5416	0.0146306	0.196763	-3.14156
AK094744	0.233273	4.76169	2.53596	0.0148371	0.199064	-3.15352
uc002ldy.1	-0.385136	7.18866	-2.53467	0.0148848	0.19923	-3.15626
BC042893	0.126935	3.83433	2.53133	0.0150084	0.200408	-3.16332
AK057894	-0.297083	6.48826	-2.52818	0.0151264	0.20114	-3.17001
BC039383	-0.122615	3.90971	-2.52789	0.0151373	0.20114	-3.17062
AK054971	-0.326258	6.8697	-2.52701	0.0151703	0.20114	-3.17248
AF118075	0.252146	4.35541	2.52525	0.0152365	0.20146	-3.1762
AK026269	-0.251705	4.80311	-2.52447	0.0152659	0.20146	-3.17784
AK096765	-0.32578	6.30349	-2.52329	0.0153106	0.201577	-3.18033
BC033120	0.414688	5.18204	2.52165	0.0153731	0.201929	-3.18381
AF086477	0.519395	5.45857	2.51908	0.015471	0.202505	-3.18922
BC032585	0.341198	7.86923	2.51862	0.0154888	0.202505	-3.19021
BC020903	-0.16707	5.83058	-2.51406	0.0156644	0.204326	-3.19982
AK095743	-0.432976	4.42035	-2.50706	0.0159373	0.206483	-3.21454
AF289601	0.167772	4.29462	2.50634	0.0159656	0.206483	-3.21605
BC024745	0.136162	5.99996	2.50633	0.0159661	0.206483	-3.21608
AK123295	0.131415	5.16328	2.50607	0.0159763	0.206483	-3.21662
AL833164	-0.114713	3.73171	-2.50279	0.016106	0.207683	-3.22351
AK022299	-0.205635	5.30018	-2.50079	0.0161858	0.208125	-3.22772
AK055655	0.440007	5.43231	2.50008	0.0162142	0.208125	-3.22921
BX641141	0.34421	8.06405	2.49718	0.0163301	0.209137	-3.23528
AK024271	-0.202055	6.45715	-2.49376	0.0164685	0.210396	-3.24246
BC041397	-0.49179	4.53249	-2.4929	0.0165031	0.210396	-3.24426
AF086367	0.378442	6.21259	2.49071	0.0165925	0.211058	-3.24885
AK289482	0.205337	6.07046	2.48742	0.016727	0.21229	-3.25572
BC035145	0.213206	4.09211	2.48479	0.0168355	0.213186	-3.26122
BC016059	0.196522	6.32413	2.4766	0.0171769	0.216596	-3.2783
AF075028	0.174738	3.69175	2.47564	0.0172176	0.216596	-3.28031
AK024910	-0.156107	3.31531	-2.47558	0.01722	0.216596	-3.28043
AF086187	0.162219	5.70646	2.47434	0.0172725	0.216772	-3.28302
AF318321	0.468116	4.57228	2.47275	0.0173397	0.216918	-3.28632
BC033530	-0.125363	2.98761	-2.47225	0.0173611	0.216918	-3.28737
AF289612	0.132914	5.55054	2.47121	0.0174051	0.216986	-3.28952
AK022928	0.157012	3.31765	2.4688	0.0175082	0.217218	-3.29454
AK021687	-0.314598	5.56502	-2.46817	0.0175352	0.217218	-3.29585
AK094444	-0.32556	8.30166	-2.46734	0.0175711	0.217218	-3.29759
AK021481	0.184831	5.62213	2.46718	0.0175779	0.217218	-3.29792
BC002761	-0.258403	5.73376	-2.46581	0.017637	0.217471	-3.30077
BC035264	-0.139695	4.0705	-2.45841	0.0179583	0.22095	-3.31611
BC043558	-0.687407	8.94258	-2.45687	0.0180259	0.221299	-3.3193
BC039382	-0.540832	3.74046	-2.45397	0.0181541	0.221688	-3.32531
AF052146	0.26557	6.27163	2.45356	0.018172	0.221688	-3.32615
BX538329	0.301762	3.91699	2.45312	0.0181918	0.221688	-3.32707
AK000937	-0.181898	7.02513	-2.45259	0.018215	0.221688	-3.32816
AF087959	-0.228933	4.86604	-2.44766	0.018435	0.223882	-3.33834
AK054831	-0.153858	3.50236	-2.44624	0.018499	0.224176	-3.34128
AK055347	0.257297	4.05279	2.44266	0.0186609	0.22538	-3.34868
BC012364	0.153851	3.8908	2.44228	0.0186783	0.22538	-3.34947
AK093327	-0.452004	8.02365	-2.43894	0.0188304	0.226729	-3.35635
BC042649	0.145142	4.96041	2.43514	0.0190049	0.228342	-3.36417
AL389956	0.172953	4.89453	2.43319	0.0190953	0.228823	-3.36819
AK022053	-0.18539	5.90371	-2.43175	0.019162	0.228823	-3.37115
AF075087	0.160882	3.71346	2.43165	0.0191667	0.228823	-3.37136
AK091810	-0.530338	6.09311	-2.4307	0.0192107	0.228863	-3.3733
U66046	-0.37774	4.23945	-2.42977	0.0192542	0.228898	-3.37521
BC032907	0.143586	6.64241	2.42882	0.0192984	0.22894	-3.37716
AK024600	0.122407	3.40305	2.42793	0.0193401	0.228953	-3.37899
AK026716	0.269061	7.85391	2.42616	0.0194232	0.229455	-3.38262
AL833303	0.196081	5.63656	2.42268	0.0195877	0.230913	-3.38976
AK094292	-0.528288	7.5647	-2.41949	0.0197395	0.232217	-3.3963
BC014373	-0.32378	6.3948	-2.41745	0.0198369	0.232234	-3.40047
AL117533	0.273898	5.77663	2.41707	0.0198552	0.232234	-3.40125
AK097932	-0.222856	5.88828	-2.41688	0.0198645	0.232234	-3.40165
CR590925	0.178559	7.82023	2.41544	0.0199335	0.232557	-3.40458
AF147343	-0.336336	5.4586	-2.41438	0.0199847	0.232621	-3.40675
BC029576	-0.227269	5.25281	-2.41362	0.0200215	0.232621	-3.40831
AK026981	0.226286	3.16837	2.41232	0.0200843	0.23287	-3.41096
BC035180	-0.396553	4.94567	-2.41057	0.0201692	0.233375	-3.41453
AK021624	-0.333941	6.76334	-2.4077	0.0203095	0.234516	-3.42039
AF086269	0.16225	7.63751	2.4052	0.0204324	0.235454	-3.4255
AK021623	-0.490471	6.26304	-2.40369	0.0205066	0.235815	-3.42856
BC030764	0.540604	7.76937	2.40287	0.0205475	0.235815	-3.43025
AK057740	0.163483	6.61338	2.40026	0.0206771	0.236802	-3.43557
AF086071	0.179282	5.44288	2.39871	0.0207541	0.236802	-3.43871
BC030083	0.171551	3.04529	2.3986	0.0207595	0.236802	-3.43893
AK021538	0.248795	3.64796	2.39729	0.0208251	0.237069	-3.44159
AF052114	0.172511	3.35869	2.39574	0.020903	0.237396	-3.44475
BC038566	0.158194	3.40968	2.39483	0.0209486	0.237396	-3.4466
AF070579	0.144455	5.32484	2.39395	0.0209934	0.237396	-3.4484
BC038774	0.168433	6.37506	2.39307	0.0210375	0.237396	-3.45017
AB065085	-0.291331	6.91545	-2.3925	0.0210665	0.237396	-3.45134
BC020911	-0.40032	5.47105	-2.39171	0.0211066	0.237396	-3.45294
AK025047	-0.478316	6.72112	-2.39086	0.0211495	0.237405	-3.45466
AK021924	0.177281	5.71361	2.38751	0.0213207	0.238678	-3.46147
AL050184	-0.239423	8.94193	-2.38698	0.0213476	0.238678	-3.46253
AJ011602	0.111165	4.17477	2.38189	0.0216101	0.241134	-3.47285
AK055656	0.138338	6.15547	2.38026	0.0216943	0.241596	-3.47614
AK090808	0.296559	5.28901	2.37941	0.0217389	0.241615	-3.47787
AK023619	-0.313364	4.65242	-2.37813	0.0218054	0.241877	-3.48045
S66168	0.232517	7.085	2.37696	0.0218665	0.241967	-3.48281
BC039665	-0.104294	3.19932	-2.37543	0.0219471	0.241967	-3.48592
BC007984	0.105642	4.1104	2.37525	0.0219564	0.241967	-3.48627
AK091722	-0.113842	4.88559	-2.37443	0.0219996	0.241967	-3.48793
AK090873	0.256883	7.26742	2.37373	0.0220365	0.241967	-3.48935
BC027461	0.208907	4.49331	2.37098	0.0221819	0.241967	-3.49489
BC159099	0.212046	8.13295	2.37069	0.0221969	0.241967	-3.49547
AK130824	0.312052	5.30556	2.37017	0.0222248	0.241967	-3.49653
AL832413	-0.144089	3.38784	-2.3694	0.0222657	0.241967	-3.49808
BC033943	-0.391141	4.30436	-2.36934	0.0222686	0.241967	-3.49819
AK091637	-0.31233	6.80612	-2.36902	0.0222859	0.241967	-3.49884
AK055934	0.22755	3.74595	2.36789	0.0223461	0.242154	-3.50112
BC035386	-0.113123	3.19184	-2.36528	0.0224858	0.242987	-3.50637
AK094405	0.149052	3.5264	2.36485	0.0225092	0.242987	-3.50725
AK094796	-0.427114	5.03658	-2.36353	0.0225799	0.243285	-3.50989
AF070592	-0.363829	6.65805	-2.3623	0.0226466	0.243538	-3.51238
AK023574	-0.415656	7.47978	-2.36028	0.0227556	0.244244	-3.51643
AK092349	0.119183	4.66558	2.35816	0.022871	0.244914	-3.52069
AK024214	-0.114847	4.81176	-2.357	0.0229346	0.244914	-3.52303
AF251187	0.130784	3.32505	2.35674	0.0229485	0.244914	-3.52354
BC045730	0.388186	5.6349	2.35513	0.0230366	0.24499	-3.52677
AK024093	-0.124704	4.27931	-2.35502	0.0230426	0.24499	-3.52699
AF339803	0.269835	4.5672	2.35288	0.0231604	0.245619	-3.53129
AK000786	-0.319549	4.60482	-2.35237	0.0231889	0.245619	-3.53232
BC040839	0.14431	7.04052	2.35149	0.0232373	0.24567	-3.53408
BC014063	-0.373298	6.16036	-2.34663	0.0235075	0.248061	-3.54381
BX640700	0.522893	5.97768	2.3431	0.0237055	0.249683	-3.55087
BC029964	0.150516	3.72838	2.34204	0.023765	0.249843	-3.55298
AF072164	0.150647	5.30045	2.34054	0.02385	0.25027	-3.55599
AK021777	-0.167364	6.95008	-2.33772	0.0240098	0.251185	-3.56161
AK024545	0.339901	4.6655	2.33543	0.0241408	0.251185	-3.56618
AK095707	0.249406	8.09174	2.33534	0.024146	0.251185	-3.56636
BC008402	0.19882	6.14284	2.33513	0.0241579	0.251185	-3.56678
AK024371	0.177395	7.22468	2.33509	0.0241602	0.251185	-3.56686
BC029589	0.0918245	6.47536	2.33394	0.0242263	0.251409	-3.56916
BC036933	0.114886	3.10679	2.33217	0.0243278	0.251998	-3.57267
BC042947	-0.349585	5.98351	-2.3275	0.024598	0.25433	-3.58196
BC111479	-0.17905	3.81826	-2.32639	0.0246632	0.254393	-3.58419
AK094194	0.112584	7.05812	2.32545	0.0247181	0.254393	-3.58605
AF077047	0.155284	4.30557	2.32508	0.0247396	0.254393	-3.58678
BC006384	0.124558	5.34681	2.32285	0.02487	0.255269	-3.5912
AK074562	0.358909	6.72679	2.3152	0.0253233	0.259449	-3.60638
BC012936	-0.131107	3.17808	-2.31345	0.0254283	0.260052	-3.60985
BC013247	-0.153199	3.80083	-2.31239	0.0254918	0.260229	-3.61194
BC042491	-0.156375	4.24006	-2.3109	0.0255814	0.260444	-3.61489
AK057914	-0.191821	3.18226	-2.30983	0.0256461	0.260444	-3.61701
AF318328	-0.184071	6.03836	-2.30964	0.0256576	0.260444	-3.61738
AK021734	-0.149643	6.79504	-2.30897	0.0256978	0.260444	-3.6187
AK126783	0.195979	5.84296	2.30749	0.0257876	0.260886	-3.62163
BC028232	0.118412	7.52285	2.30355	0.0260277	0.262835	-3.6294
AF087971	-0.128984	4.35555	-2.3028	0.0260736	0.262835	-3.63088
U94387	0.133418	6.49093	2.30168	0.0261423	0.263057	-3.63309
M58297	0.151319	6.66604	2.30014	0.0262376	0.263255	-3.63614
AF086427	-0.198071	6.221	-2.29985	0.0262554	0.263255	-3.63671
BX647599	-0.177197	6.66043	-2.29684	0.0264416	0.264651	-3.64263
BC041937	0.423075	4.34531	2.29386	0.026627	0.265937	-3.64849
AK022061	-0.142952	3.93835	-2.29254	0.0267097	0.265937	-3.65109
BC040872	-0.15466	3.07546	-2.29251	0.0267117	0.265937	-3.65115
AK055719	-0.187561	6.10971	-2.28931	0.0269128	0.267312	-3.65744
AL049437	0.191664	3.10314	2.28812	0.0269875	0.267312	-3.65976
AK025659	-0.313542	5.28577	-2.28805	0.0269922	0.267312	-3.6599
BC037214	0.115448	3.64026	2.28658	0.0270853	0.267764	-3.66279
AK125426	0.127744	6.40325	2.28529	0.0271673	0.268105	-3.66532
AF052103	0.140182	5.71095	2.2835	0.027281	0.268206	-3.66882
AB051443	0.140654	6.29941	2.28313	0.0273052	0.268206	-3.66956
AK025291	-0.554033	6.1292	-2.28167	0.0273985	0.268206	-3.67242
BC086872	0.143794	4.42824	2.28142	0.0274143	0.268206	-3.6729
AK021486	-0.146515	5.60756	-2.2814	0.0274155	0.268206	-3.67294
AK307186	0.419931	6.16573	2.28018	0.0274939	0.268506	-3.67533
AK024994	-0.40798	5.25553	-2.278	0.0276344	0.269411	-3.6796
AF147399	-0.100584	5.35648	-2.27701	0.0276987	0.269439	-3.68154
AF085889	-0.126616	4.93928	-2.27565	0.0277867	0.269439	-3.6842
BC051692	0.321993	6.14556	2.27544	0.0278003	0.269439	-3.6846
AF085897	0.13588	3.89849	2.2734	0.0279331	0.269439	-3.68859
BC038784	0.116188	3.58605	2.27331	0.0279385	0.269439	-3.68875
AF119854	-0.438381	7.90556	-2.27239	0.0279989	0.269439	-3.69056
AK098473	0.289008	6.93071	2.27172	0.0280425	0.269439	-3.69186
AF055018	0.16731	4.37799	2.27151	0.0280564	0.269439	-3.69228
uc001arm.1	-0.14985	5.15907	-2.27134	0.0280676	0.269439	-3.69261
AK098124	0.184844	5.12533	2.26962	0.0281804	0.26965	-3.69597
AF086394	-0.144232	3.73157	-2.26919	0.0282085	0.26965	-3.6968
BC042809	-0.860224	6.90658	-2.26882	0.0282331	0.26965	-3.69753
AK123730	0.292198	7.40427	2.26776	0.0283027	0.269804	-3.69959
BC020897	0.209036	3.5565	2.26524	0.0284695	0.269804	-3.7045
BC040303	-0.506749	6.27688	-2.26491	0.028491	0.269804	-3.70513
AL833029	0.273488	5.66651	2.2649	0.0284918	0.269804	-3.70516
AF086377	-0.144998	4.56005	-2.26422	0.0285368	0.269804	-3.70647
AB075482	0.402478	6.92336	2.26374	0.0285692	0.269804	-3.70742
BC020865	-0.134067	4.53397	-2.26351	0.0285844	0.269804	-3.70787
BC029599	0.0938543	4.37644	2.26177	0.0287005	0.270351	-3.71126
BC008462	-0.377526	5.03314	-2.2612	0.0287383	0.270351	-3.71236
BC008254	0.273361	3.28152	2.25976	0.0288349	0.270536	-3.71516
AK092668	0.158492	3.84838	2.25861	0.0289119	0.270536	-3.71739
AK095209	0.221431	6.55812	2.25846	0.0289225	0.270536	-3.71769
BC036577	-0.302158	5.324	-2.25805	0.02895	0.270536	-3.71849
AK023104	-0.61634	4.46	-2.25705	0.029017	0.270713	-3.72042
BC037824	0.102347	2.8792	2.25348	0.0292587	0.272517	-3.72735
BC011360	0.129142	6.64756	2.2522	0.0293458	0.272877	-3.72983
BC034596	-0.335779	4.81745	-2.2509	0.0294343	0.273249	-3.73235
AF088008	0.210433	4.23798	2.24758	0.029662	0.274704	-3.73878
AK090751	-0.102376	2.90748	-2.2472	0.0296885	0.274704	-3.73953
AK022173	0.118808	5.7516	2.24559	0.029799	0.275274	-3.74263
AK022667	0.162778	4.56421	2.24488	0.0298482	0.275277	-3.744
CR624447	-0.115701	2.9478	-2.24265	0.0300026	0.276058	-3.74831
BC038383	0.307875	6.99526	2.24225	0.0300308	0.276058	-3.74909
AK096587	0.098903	5.38701	2.24081	0.030131	0.276213	-3.75187
AF229831	-0.152195	8.67093	-2.2406	0.0301457	0.276213	-3.75228
AK022379	0.416189	6.63101	2.23987	0.0301968	0.276232	-3.75369
AK095549	0.237062	3.77641	2.23844	0.0302968	0.276488	-3.75645
AK024509	0.238022	6.99001	2.23807	0.0303229	0.276488	-3.75717
AK097239	0.194571	6.19665	2.23048	0.030859	0.279978	-3.77178
AK129699	0.403297	7.98168	2.23006	0.0308887	0.279978	-3.77258
AK000707	-0.227892	9.52944	-2.23	0.0308935	0.279978	-3.77271
BC013940	0.144985	3.27876	2.22985	0.0309044	0.279978	-3.773
AF130056	0.180186	3.5131	2.22904	0.0309618	0.280048	-3.77455
BC034795	0.150085	4.73327	2.22823	0.0310201	0.280125	-3.77612
AK127488	-0.161323	4.05988	-2.2245	0.0312875	0.281495	-3.78327
BC030125	0.243305	4.0043	2.22425	0.0313056	0.281495	-3.78375
AB062480	-0.416832	4.87702	-2.22403	0.0313216	0.281495	-3.78418
BC015216	-0.314454	4.53976	-2.22277	0.0314124	0.281554	-3.78659
BC033150	0.715355	7.00564	2.22256	0.0314281	0.281554	-3.787
AF087983	0.179633	3.56784	2.22084	0.0315525	0.28222	-3.79029
BC001217	-0.168964	5.16323	-2.21993	0.0316186	0.282362	-3.79203
BC038734	0.265136	3.95452	2.21565	0.031932	0.28471	-3.80025
BC052334	0.251945	6.15036	2.2087	0.0324458	0.287152	-3.81353
BC039168	-0.263865	5.52271	-2.20868	0.0324475	0.287152	-3.81357
BC017814	-0.0943556	3.60537	-2.20786	0.0325082	0.287152	-3.81512
AK025317	-0.442553	5.17515	-2.20714	0.0325617	0.287152	-3.81649
M31157	0.321438	3.89892	2.20592	0.0326531	0.287152	-3.81882
BC043511	0.0763586	3.05078	2.20489	0.0327308	0.287152	-3.8208
AK021962	-0.271134	7.45551	-2.20467	0.0327468	0.287152	-3.82121
AK024684	-0.250667	7.47525	-2.20466	0.0327481	0.287152	-3.82124
BX648249	-0.30259	5.94658	-2.20462	0.0327509	0.287152	-3.82131
AK094510	0.318704	4.95508	2.20407	0.0327918	0.287152	-3.82235
AF426258	-0.140201	3.85683	-2.20393	0.0328023	0.287152	-3.82261
AK125910	0.216474	5.17968	2.20315	0.0328614	0.287152	-3.82411
AK023073	0.126321	3.73006	2.20256	0.0329056	0.287152	-3.82523
AK026824	-0.11356	5.31132	-2.20238	0.0329192	0.287152	-3.82557
AK093778	-0.489063	6.04929	-2.20096	0.0330264	0.287641	-3.82827
BC038578	0.107166	2.872	2.19882	0.0331893	0.288614	-3.83236
BC015849	0.22311	5.79651	2.19699	0.0333282	0.288972	-3.83583
BC035329	-0.364716	5.93101	-2.19618	0.03339	0.288972	-3.83737
BC038986	-0.356362	6.12619	-2.19571	0.0334258	0.288972	-3.83826
BC041977	0.100088	3.17571	2.19558	0.0334356	0.288972	-3.83851
AK123427	0.426754	4.16691	2.19451	0.0335177	0.289238	-3.84054
AK123638	-0.194478	3.68967	-2.19214	0.0336997	0.290286	-3.84504
CR624191	-0.133221	7.561	-2.19152	0.0337477	0.290286	-3.84622
AK125162	0.181365	3.18607	2.19092	0.0337938	0.290286	-3.84735
AF085902	-0.272557	4.14832	-2.1902	0.0338498	0.290325	-3.84873
AB096246	-0.336829	7.05394	-2.18918	0.0339285	0.290558	-3.85066
BX648200	0.51179	7.3952	2.18778	0.0340369	0.290633	-3.85331
BC040064	0.206837	6.10561	2.18774	0.0340404	0.290633	-3.85339
BC029842	-0.106227	4.05574	-2.18707	0.0340928	0.29064	-3.85467
BC037874	-0.14532	6.19646	-2.18622	0.0341585	0.2907	-3.85627
CR622072	0.181722	4.81495	2.1852	0.0342386	0.2907	-3.85821
BC030743	0.0891173	2.97377	2.18487	0.0342637	0.2907	-3.85882
AL357212	0.130761	5.56581	2.18396	0.0343353	0.2907	-3.86055
AK129753	0.370688	4.03954	2.18367	0.0343578	0.2907	-3.86109
AK001092	0.108369	3.86584	2.18235	0.0344615	0.290721	-3.86359
BC015826	0.124212	5.11973	2.18232	0.0344635	0.290721	-3.86364
AK026856	-0.0817826	3.42053	-2.18014	0.0346351	0.291732	-3.86776
AK025022	-0.21314	3.52378	-2.17943	0.0346914	0.29177	-3.86911
BX648836	0.475735	6.82172	2.17816	0.0347923	0.292056	-3.87152
BC032027	-0.117024	5.15379	-2.17769	0.0348291	0.292056	-3.87239
AK021878	-0.144549	5.54146	-2.17648	0.0349253	0.292428	-3.87468
AK022426	-0.134803	4.46952	-2.17494	0.0350482	0.293007	-3.87759
AF339767	-0.165204	4.61014	-2.17431	0.0350984	0.293007	-3.87878
AK091103	0.112625	3.09852	2.17275	0.0352226	0.293608	-3.88171
AL157489	0.222041	7.6039	2.16956	0.0354795	0.295074	-3.88773
AL832744	-0.123895	6.68205	-2.16926	0.0355032	0.295074	-3.88828
BC043212	0.118704	3.55206	2.16614	0.0357562	0.29674	-3.89417
BC090942	0.519866	7.14913	2.16388	0.0359393	0.29782	-3.8984
AL360145	-0.386498	4.91221	-2.16227	0.0360712	0.298474	-3.90143
AK001101	-0.161554	6.87069	-2.15913	0.0363284	0.29992	-3.90731
AL050376	-0.43682	7.83174	-2.1585	0.036381	0.29992	-3.90851
BX537835	0.279366	3.15517	2.1582	0.0364055	0.29992	-3.90907
AK057962	0.132172	4.35655	2.15397	0.0367558	0.302364	-3.91699
AK025016	-0.386757	6.81235	-2.14724	0.037319	0.306373	-3.92957
AK289894	0.251532	4.47822	2.14685	0.037352	0.306373	-3.9303
AF086077	0.371721	5.20135	2.14413	0.0375822	0.307813	-3.93537
AK022798	0.178037	5.95558	2.14294	0.0376826	0.307864	-3.93758
AK022462	0.141128	6.7353	2.14237	0.0377312	0.307864	-3.93864
BC015846	-0.158678	3.8619	-2.14192	0.0377696	0.307864	-3.93949
BC036416	-0.149133	3.7203	-2.14071	0.0378729	0.307864	-3.94174
AK027183	-0.113584	5.8429	-2.14053	0.0378881	0.307864	-3.94207
BX648566	-0.160476	2.98246	-2.1402	0.0379161	0.307864	-3.94268
AK021796	-0.186912	7.2868	-2.13692	0.0381975	0.309354	-3.94879
CR617378	0.121979	6.14558	2.13678	0.0382094	0.309354	-3.94905
AF086548	0.15272	4.3486	2.13305	0.0385322	0.311519	-3.95599
AK025371	-0.28103	5.64146	-2.13172	0.0386473	0.312002	-3.95846
AK023330	0.6616	4.79186	2.13074	0.0387327	0.312244	-3.96028
AK021971	-0.387811	3.09363	-2.12955	0.0388359	0.312412	-3.96247
AK021652	-0.129339	6.43418	-2.12923	0.0388644	0.312412	-3.96308
AK057616	-0.151966	5.24768	-2.12823	0.0389519	0.312669	-3.96493
AK095621	-0.134408	5.3252	-2.1256	0.0391821	0.31407	-3.9698
Y08613	-0.170148	6.25112	-2.12258	0.0394483	0.315566	-3.97538
BC030223	0.194054	6.18919	2.12064	0.0396211	0.315566	-3.97898
AK024152	-0.322983	5.30752	-2.1188	0.0397843	0.315566	-3.98237
BC004123	-0.215039	5.17633	-2.11879	0.0397852	0.315566	-3.98239
BC032030	-0.112307	3.65584	-2.11862	0.0398003	0.315566	-3.98271
AL833114	0.23204	4.20404	2.11848	0.0398127	0.315566	-3.98296
BC036484	0.129875	3.21099	2.11826	0.0398327	0.315566	-3.98338
D50525	0.488273	5.33224	2.11787	0.0398672	0.315566	-3.98409
CR611122	0.506387	6.98546	2.11685	0.039959	0.315566	-3.98598
BC031557	0.149714	4.47221	2.11672	0.03997	0.315566	-3.98621
AK124941	-0.195722	6.10169	-2.11637	0.0400012	0.315566	-3.98685
AL109791	-0.136956	3.18748	-2.11593	0.0400408	0.315566	-3.98767
BC043174	-0.143563	3.78865	-2.11298	0.0403062	0.317214	-3.99311
AK056005	0.204399	4.94076	2.10919	0.0406489	0.318988	-4.00009
BC013931	-0.190302	5.61436	-2.10892	0.0406735	0.318988	-4.00058
AL080072	-0.100305	2.93685	-2.10862	0.0407014	0.318988	-4.00115
CR597405	0.309066	8.97623	2.10687	0.0408606	0.31921	-4.00436
BC017948	-0.302349	5.0375	-2.1055	0.0409858	0.31921	-4.00688
AK021493	0.227605	5.63312	2.10512	0.0410204	0.31921	-4.00758
BC018005	-0.150777	4.04709	-2.1046	0.0410679	0.31921	-4.00853
AF085967	-0.130052	3.75526	-2.10415	0.0411094	0.31921	-4.00936
AB028451	-0.205042	3.81472	-2.10396	0.0411269	0.31921	-4.00971
AK023526	-0.55678	7.82437	-2.10316	0.0412007	0.31921	-4.01118
AK056979	0.10426	3.09839	2.10312	0.0412037	0.31921	-4.01124
BC040327	0.107286	4.12368	2.10273	0.0412395	0.31921	-4.01196
AK022022	-0.133613	3.92311	-2.10116	0.0413848	0.319895	-4.01485
AK027041	0.104445	3.3425	2.09981	0.0415092	0.320417	-4.01732
BC025320	0.125321	5.79983	2.09624	0.0418405	0.322532	-4.02386
AK021778	-0.398557	6.01546	-2.09554	0.0419063	0.322598	-4.02515
AK123322	0.231502	9.09418	2.09481	0.0419744	0.322682	-4.02649
BC040563	-0.151664	5.18438	-2.09301	0.0421428	0.323514	-4.02978
AK094860	-0.180853	3.65514	-2.09243	0.0421975	0.323514	-4.03085
AK024943	-0.291324	8.30532	-2.08895	0.0425246	0.325579	-4.03719
BC006326	0.16555	5.55145	2.08451	0.0429467	0.328365	-4.04531
BC028591	0.119955	3.50423	2.08002	0.0433759	0.330632	-4.05347
AK057085	0.213892	6.47006	2.07977	0.0434	0.330632	-4.05393
AL049240	0.177972	3.97756	2.07945	0.0434307	0.330632	-4.05451
AK001125	-0.315558	7.14739	-2.07868	0.0435049	0.330632	-4.05591
BC043254	0.106015	3.47222	2.07817	0.0435548	0.330632	-4.05685
AF086167	0.147558	3.91982	2.07717	0.0436505	0.330632	-4.05865
AK000041	0.0970908	4.14496	2.07686	0.043681	0.330632	-4.05922
BC031342	0.586289	6.98854	2.07653	0.0437127	0.330632	-4.05982
CR593860	0.236343	6.46625	2.07552	0.0438104	0.330927	-4.06165
AK022094	-0.146495	3.9114	-2.07465	0.0438949	0.331122	-4.06323
AK022288	0.129729	4.39895	2.06999	0.0443495	0.334103	-4.07168
AK024613	-0.107267	7.1218	-2.06833	0.0445126	0.334566	-4.07469
AK128796	-0.108108	6.90371	-2.0681	0.0445355	0.334566	-4.07511
BC025759	0.113628	6.11888	2.06756	0.044589	0.334566	-4.0761
BC041050	0.134237	4.70055	2.0663	0.0447129	0.33505	-4.07837
AF086369	0.154086	4.5353	2.06494	0.0448475	0.335612	-4.08084
AL049450	0.22238	10.1322	2.06144	0.0451953	0.336982	-4.08716
BC034639	0.126792	3.54789	2.06137	0.0452018	0.336982	-4.08728
L31955	-0.100503	3.12883	-2.06129	0.0452101	0.336982	-4.08743
AK123264	-0.360159	7.77345	-2.05857	0.0454819	0.338296	-4.09234
AK095622	0.126996	7.33808	2.05798	0.0455409	0.338296	-4.0934
AK098258	0.609899	4.51933	2.05773	0.0455663	0.338296	-4.09386
AK000493	-0.536019	5.95375	-2.05669	0.0456708	0.338368	-4.09574
AK022314	-0.144795	4.64291	-2.05599	0.045741	0.338368	-4.09699
BC035377	0.192735	6.32725	2.05584	0.0457562	0.338368	-4.09727
AK025975	-0.458516	7.89948	-2.05412	0.0459299	0.339207	-4.10037
AL833080	-0.30042	5.22602	-2.05241	0.0461028	0.340038	-4.10344
BC030757	-0.438135	5.65058	-2.0509	0.0462562	0.340315	-4.10616
AF075112	0.124827	6.06899	2.05085	0.0462611	0.340315	-4.10625
AK026501	0.197699	6.15316	2.04965	0.046384	0.340774	-4.10842
AK093950	0.132128	5.71842	2.04811	0.0465409	0.341481	-4.11118
BC033534	-0.235576	5.40637	-2.04737	0.0466163	0.34159	-4.1125
BC008613	-0.0848562	3.18316	-2.04619	0.046737	0.341808	-4.11462
CR613822	-0.243999	5.69141	-2.04555	0.0468037	0.341808	-4.11579
AK054840	0.131543	4.49663	2.04531	0.0468279	0.341808	-4.11621
BC040219	-0.074969	2.91115	-2.04387	0.0469762	0.342446	-4.11879
AK308930	-0.126422	3.41145	-2.04251	0.0471162	0.343023	-4.12123
AK023400	-0.234268	5.00233	-2.04033	0.0473427	0.344117	-4.12515
BC031310	0.117266	4.1176	2.03911	0.0474691	0.344117	-4.12732
AK022433	0.20072	4.43672	2.03878	0.0475034	0.344117	-4.12791
BC007626	-0.0908387	3.21867	-2.03851	0.0475315	0.344117	-4.1284
AK027227	0.230919	5.52951	2.03812	0.0475718	0.344117	-4.12909
AK024150	-0.0984973	2.98209	-2.03568	0.0478267	0.345517	-4.13345
BX648772	0.112638	6.65695	2.03247	0.0481645	0.347512	-4.1392
AK022016	-0.211746	7.38598	-2.03045	0.048377	0.347945	-4.1428
AK000794	-0.20438	5.33701	-2.02939	0.0484899	0.347945	-4.1447
AK094354	-0.132809	4.09754	-2.02924	0.0485055	0.347945	-4.14496
AK021920	-0.13483	4.90555	-2.02889	0.048543	0.347945	-4.14559
U20896	-0.271784	7.65831	-2.02832	0.0486025	0.347945	-4.14659
AK024130	-0.225757	3.56746	-2.02828	0.0486077	0.347945	-4.14668
BC015237	-0.129522	5.26148	-2.02781	0.0486567	0.347945	-4.1475
AK024874	-0.101631	3.14612	-2.0252	0.0489356	0.349496	-4.15217
AK090670	0.0977413	3.80891	2.02145	0.0493368	0.351542	-4.15883
AF330042	-0.131267	3.46622	-2.02136	0.0493468	0.351542	-4.15899
AK022645	0.35701	3.72196	2.02062	0.0494265	0.351664	-4.16031
AF074997	-0.375201	4.97928	-2.01899	0.0496026	0.351991	-4.16321
AK026225	-0.474322	6.74795	-2.01897	0.0496043	0.351991	-4.16323
AK024187	-0.196265	3.74971	-2.01846	0.0496598	0.351991	-4.16414
AJ431609	0.139846	5.74913	2.01786	0.0497244	0.352006	-4.1652
AF086164	0.374628	7.25502	2.01677	0.0498423	0.352398	-4.16713
BC034800	0.0974155	3.20696	2.01524	0.0500093	0.352727	-4.16986
AL049332	-0.379583	7.62216	-2.01519	0.0500141	0.352727	-4.16994
AK307381	-0.386382	8.914	-2.01429	0.0501125	0.352828	-4.17154
BC035328	-0.224623	4.12702	-2.01365	0.0501821	0.352828	-4.17267
AK094810	0.193944	6.25562	2.01321	0.0502301	0.352828	-4.17345
AK126528	0.842315	5.14299	2.01277	0.0502788	0.352828	-4.17424
AK054578	-0.288686	8.36326	-2.01066	0.0505102	0.354011	-4.17798
AK025673	0.115216	3.27764	2.00941	0.050647	0.354529	-4.18018
AK123143	0.143767	5.81163	2.00792	0.0508114	0.355239	-4.18282
AK023812	0.111412	3.83278	2.00593	0.0510318	0.355914	-4.18634
AK023565	-0.277454	6.29788	-2.00578	0.0510474	0.355914	-4.18659
BC021677	-0.176072	5.64482	-2.00533	0.0510975	0.355914	-4.18739
AL049259	0.112963	3.9574	2.00316	0.0513392	0.356828	-4.19123
BC040573	-0.0666818	2.99279	-2.00301	0.0513554	0.356828	-4.19149
AK124705	0.229802	6.99706	1.99924	0.0517772	0.357853	-4.19814
AL359211	0.235247	6.98784	1.99783	0.0519356	0.357853	-4.20063
AK058186	0.342663	5.51104	1.99742	0.0519818	0.357853	-4.20135
AK091631	-0.250124	6.16907	-1.99722	0.0520043	0.357853	-4.2017
AK091100	0.417258	6.01599	1.99696	0.0520331	0.357853	-4.20215
AK023464	0.115169	3.67489	1.99692	0.0520376	0.357853	-4.20222
AF086551	-0.415748	7.56915	-1.99663	0.0520703	0.357853	-4.20273
BC037847	-0.145798	3.66763	-1.99598	0.0521434	0.357853	-4.20387
AK021963	0.18518	5.87274	1.99582	0.0521616	0.357853	-4.20416
AK091999	-0.0695947	3.01997	-1.99544	0.0522045	0.357853	-4.20483
BC010386	-0.142246	7.71584	-1.99332	0.0524447	0.357853	-4.20856
AK055767	-0.162997	5.35094	-1.99284	0.0524994	0.357853	-4.2094
BC019892	0.0922711	6.75676	1.99281	0.0525029	0.357853	-4.20946
BC033532	-0.124118	5.53902	-1.99163	0.0526364	0.357853	-4.21152
AK074272	-0.329714	6.03583	-1.99148	0.0526535	0.357853	-4.21179
BX537613	0.305789	3.36136	1.99085	0.0527253	0.357853	-4.21289
CR590216	0.176654	6.99243	1.99045	0.0527708	0.357853	-4.21359
AK096599	-0.065726	2.69643	-1.98994	0.052829	0.357853	-4.21449
AK022079	-0.283129	4.95167	-1.98984	0.0528402	0.357853	-4.21466
AF090930	-0.176728	5.52551	-1.98951	0.0528787	0.357853	-4.21525
BC035063	-0.404816	5.38791	-1.98935	0.052896	0.357853	-4.21552
AF075045	-0.321035	5.03542	-1.98932	0.0528999	0.357853	-4.21558
AF277398	0.0949309	4.72234	1.98786	0.0530674	0.357959	-4.21815
AK057558	-0.261045	5.87119	-1.98751	0.0531069	0.357959	-4.21875
AK026434	-0.134195	6.68802	-1.98691	0.0531763	0.357959	-4.21981
BC035958	-0.511476	5.1365	-1.98644	0.0532296	0.357959	-4.22062
AK123991	0.0940277	5.29007	1.98575	0.0533091	0.357959	-4.22184
BC015357	0.10497	7.35429	1.98513	0.0533809	0.357959	-4.22293
AK026682	0.15842	6.31911	1.98478	0.0534207	0.357959	-4.22353
AK054756	-0.0878735	3.11502	-1.98475	0.0534238	0.357959	-4.22358
AK054651	0.177342	5.50136	1.98381	0.0535333	0.358218	-4.22524
BC018460	0.102499	4.06869	1.98332	0.0535897	0.358218	-4.2261
AK090773	0.189425	4.0639	1.98193	0.0537505	0.358351	-4.22853
AK022386	0.0987158	5.59106	1.98176	0.0537699	0.358351	-4.22882
BC026255	0.459355	4.60558	1.9815	0.0538003	0.358351	-4.22928
AL833129	0.150654	5.63716	1.98023	0.0539474	0.358772	-4.2315
AK024388	-0.14974	7.1012	-1.97986	0.0539908	0.358772	-4.23215
BC038761	-0.101912	7.02157	-1.97864	0.0541321	0.359287	-4.23427
AK024556	0.311457	7.54987	1.97718	0.0543033	0.359999	-4.23683
BC043186	-0.114678	3.01613	-1.97632	0.054404	0.360242	-4.23833
AK126861	0.204094	9.31702	1.97066	0.0550698	0.36412	-4.2482
AL137569	-0.295055	4.38067	-1.96973	0.0551799	0.36412	-4.24981
BX538272	0.239429	6.55996	1.9692	0.0552423	0.36412	-4.25073
AF162715	-0.140605	3.57385	-1.96854	0.0553207	0.36412	-4.25188
AK023631	0.359233	3.61201	1.96845	0.0553313	0.36412	-4.25203
AK026784	0.366553	4.00428	1.96807	0.0553772	0.36412	-4.25271
AK025613	-0.275086	7.21407	-1.9668	0.0555276	0.364294	-4.2549
BC035098	0.154635	6.76921	1.96651	0.0555627	0.364294	-4.25542
CR597362	-0.1377	3.96373	-1.96621	0.0555976	0.364294	-4.25592
AK021446	-0.142351	5.89875	-1.96537	0.0556981	0.364528	-4.25739
AF090905	0.118409	4.03283	1.96344	0.0559288	0.365537	-4.26073
AK097196	0.153435	6.48182	1.963	0.055982	0.365537	-4.2615
CR613436	0.105455	2.85452	1.96172	0.0561361	0.365718	-4.26373
AK025065	-0.193156	5.61593	-1.96142	0.0561719	0.365718	-4.26425
BC042803	-0.175874	5.91017	-1.96115	0.0562044	0.365718	-4.26471
BC041484	-0.0766298	2.85144	-1.95968	0.0563819	0.36645	-4.26727
BC024936	0.30237	6.27713	1.95779	0.0566104	0.367414	-4.27054
AY358101	0.217716	7.4593	1.95737	0.0566607	0.367414	-4.27126
AK056392	0.294625	7.95167	1.95587	0.0568429	0.368172	-4.27386
AK057253	-0.109728	6.51008	-1.95354	0.0571271	0.368402	-4.27789
BC002811	0.158131	5.93824	1.95187	0.0573318	0.368402	-4.28078
BC034930	0.186639	6.77966	1.95186	0.0573328	0.368402	-4.28079
BC043369	-0.139141	4.28554	-1.95153	0.057373	0.368402	-4.28136
AF130087	-0.093151	3.21589	-1.95109	0.0574272	0.368402	-4.28212
AL832732	0.246043	5.23121	1.9505	0.0574989	0.368402	-4.28313
BC033316	-0.190781	6.29739	-1.94991	0.0575719	0.368402	-4.28416
AK021989	-0.162173	4.72298	-1.94956	0.0576152	0.368402	-4.28477
AF244571	-0.15329	3.42921	-1.94942	0.0576323	0.368402	-4.28501
AL833266	0.165045	3.66091	1.94921	0.0576573	0.368402	-4.28536
AK055649	0.121197	5.55293	1.94867	0.0577238	0.368402	-4.28629
AY014273	0.104222	5.08203	1.94854	0.0577399	0.368402	-4.28651
BC015136	-0.145478	4.25353	-1.94798	0.0578091	0.368402	-4.28748
AK025148	-0.138406	3.74944	-1.94777	0.0578349	0.368402	-4.28784
AK096139	0.0880309	3.83139	1.94708	0.057921	0.368402	-4.28905
BC032767	-0.289046	4.93364	-1.94682	0.0579527	0.368402	-4.28949
uc002nhq.1	0.267274	5.15445	1.94601	0.0580533	0.368402	-4.29089
AK096064	0.153394	6.30751	1.94542	0.0581261	0.368402	-4.2919
BC041822	-0.290315	5.02391	-1.94504	0.0581725	0.368402	-4.29255
AK094726	-0.107287	3.41607	-1.94494	0.0581859	0.368402	-4.29273
AK022193	-0.27743	8.09481	-1.94192	0.0585611	0.370361	-4.29792
BC018681	0.204814	6.40906	1.94036	0.0587564	0.370818	-4.30061
CR602569	-0.335296	4.92895	-1.94029	0.058765	0.370818	-4.30073
BC034707	0.1828	4.50988	1.93956	0.0588559	0.370933	-4.30198
CR625009	-0.20127	5.99371	-1.93909	0.0589148	0.370933	-4.30279
AF086162	-0.149802	4.92806	-1.93848	0.058992	0.371004	-4.30384
AK054626	0.113715	6.84186	1.93768	0.0590925	0.371222	-4.30522
AY007155	-0.390453	7.18699	-1.93684	0.059197	0.371465	-4.30664
BC034484	-0.167752	5.34144	-1.93617	0.0592822	0.371586	-4.3078
AK022052	-0.0880495	2.93001	-1.93417	0.0595344	0.372373	-4.31123
AK093963	-0.212711	3.39414	-1.93413	0.0595401	0.372373	-4.3113
AF038194	-0.111865	6.43505	-1.93075	0.0599679	0.374015	-4.31708
BC039325	0.12968	3.48152	1.93038	0.060016	0.374015	-4.31772
AK098051	0.22894	10.4294	1.92999	0.0600658	0.374015	-4.31839
BC014866	-0.184068	3.94851	-1.92997	0.0600681	0.374015	-4.31843
BC038512	0.232054	9.97169	1.92915	0.060172	0.374064	-4.31982
AK000127	-0.252171	4.43248	-1.92887	0.0602087	0.374064	-4.32031
AF085866	-0.182512	4.68425	-1.92708	0.0604377	0.375073	-4.32337
AL110176	0.359371	4.36123	1.92396	0.0608386	0.376336	-4.3287
BC041370	-0.254404	5.11538	-1.92394	0.0608408	0.376336	-4.32873
AF339828	0.116417	2.93605	1.92379	0.0608604	0.376336	-4.32899
AK023477	0.107793	3.35414	1.92296	0.0609675	0.376336	-4.3304
AK025785	0.255643	9.40779	1.9229	0.0609751	0.376336	-4.3305
AJ270693	-0.213683	6.88297	-1.92184	0.0611115	0.376353	-4.3323
U50531	0.103918	6.05336	1.9217	0.0611302	0.376353	-4.33255
BC035102	-0.300733	4.0868	-1.92116	0.0611995	0.376353	-4.33346
AF088061	0.0708472	7.41106	1.92081	0.061245	0.376353	-4.33406
AK055807	0.307813	6.19026	1.9202	0.0613237	0.376426	-4.33509
BC036684	0.118611	4.71212	1.91747	0.0616796	0.378199	-4.33975
BC038547	0.090227	4.91863	1.91624	0.0618396	0.378489	-4.34184
AK056045	-0.186233	6.09052	-1.91608	0.0618614	0.378489	-4.34212
AK097323	0.217314	3.99245	1.91494	0.0620099	0.378986	-4.34405
AF130065	-0.103585	5.20464	-1.91396	0.0621379	0.379358	-4.34571
AK123379	-0.228611	7.18252	-1.91186	0.0624141	0.380568	-4.34928
AK130260	0.120438	6.17066	1.91143	0.0624713	0.380568	-4.35001
AK024907	-0.428853	5.09863	-1.90834	0.0628795	0.382033	-4.35525
BC043241	0.140806	2.91194	1.90799	0.0629268	0.382033	-4.35586
BC032043	0.107031	4.2348	1.90782	0.0629491	0.382033	-4.35614
AK074598	0.0952319	5.72571	1.90756	0.0629829	0.382033	-4.35657
BC042076	0.0908615	4.57695	1.90688	0.0630731	0.382169	-4.35772
BX648102	0.114945	4.23795	1.90585	0.0632108	0.382194	-4.35948
AK095275	0.0895791	7.80731	1.90583	0.0632129	0.382194	-4.3595
AF143877	-0.146983	5.50103	-1.90312	0.0635746	0.383969	-4.36409
BC043000	0.125854	5.71449	1.90174	0.0637601	0.384408	-4.36643
BC029835	0.163947	3.98189	1.90156	0.0637838	0.384408	-4.36673
AK024375	0.122659	5.56149	1.90065	0.0639067	0.384737	-4.36827
AK097695	0.085605	4.28134	1.89777	0.0642946	0.38666	-4.37313
S50185	-0.0877244	3.07952	-1.89712	0.0643823	0.386689	-4.37423
AK095436	0.185484	3.7749	1.89584	0.0645557	0.386689	-4.37639
AL137429	0.283328	3.83423	1.89574	0.0645689	0.386689	-4.37655
BC043197	-0.0726359	3.55733	-1.8957	0.064574	0.386689	-4.37661
BC043242	0.064335	3.37028	1.89499	0.0646715	0.386862	-4.37782
BC036598	0.101263	4.6759	1.89326	0.0649061	0.387854	-4.38073
AK093662	0.121462	3.87058	1.89044	0.0652918	0.389745	-4.38548
AK126649	-0.153375	6.5275	-1.88959	0.0654079	0.389871	-4.38691
BC039504	0.10421	3.8445	1.88927	0.0654513	0.389871	-4.38744
BC039354	0.251264	6.20105	1.88383	0.0662018	0.393072	-4.39658
AK025716	-0.121389	6.74673	-1.8838	0.0662059	0.393072	-4.39663
AK098790	0.245296	5.53898	1.88342	0.0662586	0.393072	-4.39727
AK094724	0.271907	5.74846	1.88285	0.0663377	0.393072	-4.39822
AF086356	-0.11224	3.6495	-1.88186	0.0664745	0.393072	-4.39987
AK025041	-0.0978676	3.84021	-1.88175	0.0664907	0.393072	-4.40007
BC031108	-0.0994137	3.88522	-1.88135	0.0665452	0.393072	-4.40072
AJ312026	0.270152	5.84751	1.88092	0.0666051	0.393072	-4.40144
AK024438	-0.196294	6.10071	-1.88084	0.0666164	0.393072	-4.40158
BC014643	-0.10366	3.68944	-1.87987	0.0667519	0.393459	-4.40321
BX648739	0.119224	5.83059	1.87914	0.0668541	0.39365	-4.40443
BC035168	-0.380754	4.92341	-1.87776	0.0670464	0.393897	-4.40673
AK022265	-0.178913	5.98183	-1.87772	0.0670522	0.393897	-4.4068
BC033996	0.116982	5.75371	1.87734	0.0671058	0.393897	-4.40744
AK022129	-0.116295	3.87718	-1.87486	0.0674547	0.394809	-4.41159
uc004dbv.1	-0.146121	4.04658	-1.87484	0.0674569	0.394809	-4.41162
AF085900	-0.12015	6.86508	-1.87474	0.0674714	0.394809	-4.41179
BC017766	0.260358	5.42026	1.87335	0.0676674	0.395546	-4.41411
AK309332	0.174386	6.16502	1.87102	0.067996	0.397013	-4.41799
BC034789	0.202642	7.08869	1.8701	0.0681262	0.397013	-4.41952
AK057067	-0.107328	8.68945	-1.8692	0.0682546	0.397013	-4.42102
BC040313	0.0667681	3.27016	1.86754	0.0684914	0.397013	-4.42379
AK022202	-0.258825	5.7756	-1.86748	0.0684998	0.397013	-4.42389
AK055811	0.10709	4.22387	1.86734	0.0685191	0.397013	-4.42412
BC040296	-0.125515	4.14213	-1.86635	0.0686613	0.397013	-4.42577
BC039668	0.0919241	5.34581	1.86624	0.068677	0.397013	-4.42596
AK124219	0.265103	8.26775	1.86596	0.0687169	0.397013	-4.42642
AK024867	-0.0826641	3.85801	-1.86551	0.068781	0.397013	-4.42717
BC016384	0.184634	6.24266	1.86549	0.0687834	0.397013	-4.42719
BX647187	-0.268608	6.01635	-1.86514	0.0688335	0.397013	-4.42777
AK024336	-0.192801	4.70437	-1.86514	0.0688344	0.397013	-4.42778
BC009884	-0.120825	3.52852	-1.86353	0.0690653	0.397878	-4.43046
AK022310	0.166211	6.56286	1.86311	0.0691255	0.397878	-4.43116
BC012943	0.120793	4.14826	1.8616	0.0693424	0.398619	-4.43366
BC063641	-0.341247	9.3404	-1.86123	0.0693957	0.398619	-4.43427
BC029571	0.115321	4.6628	1.85958	0.0696346	0.39933	-4.43702
AF339779	0.229723	3.13809	1.85939	0.0696613	0.39933	-4.43733
BC033542	-0.0698165	3.3637	-1.85669	0.0700533	0.400826	-4.44181
AK021883	0.141545	5.7089	1.85661	0.0700645	0.400826	-4.44193
BC029166	0.0852442	3.38466	1.85512	0.0702809	0.401574	-4.44439
BC043161	-0.208611	3.93688	-1.85473	0.0703378	0.401574	-4.44504
AK000853	-0.125506	4.57055	-1.85284	0.070615	0.402749	-4.44818
AK022429	-0.186295	5.85326	-1.8522	0.0707078	0.40287	-4.44923
X52767	0.487306	4.51207	1.85092	0.0708957	0.403532	-4.45134
AK021632	0.39965	6.91676	1.84898	0.0711806	0.404293	-4.45454
AF086485	-0.0974458	3.29894	-1.84862	0.0712345	0.404293	-4.45515
AB051448	0.116082	4.89924	1.84851	0.07125	0.404293	-4.45532
AX765689	-0.112502	4.30667	-1.84766	0.071376	0.404293	-4.45673
BC023574	-0.0765036	3.54147	-1.84758	0.0713881	0.404293	-4.45686
AK055280	-0.406423	6.01396	-1.84674	0.0715117	0.404587	-4.45824
BC041399	0.272479	5.90901	1.84476	0.0718051	0.405503	-4.46151
AF086284	-0.0724187	2.72857	-1.84468	0.0718175	0.405503	-4.46164
AK021516	0.113499	5.50238	1.8427	0.0721114	0.406755	-4.4649
AK022155	-0.187423	5.31138	-1.84195	0.0722228	0.40693	-4.46613
CR610854	0.131642	5.5688	1.84086	0.0723866	0.40693	-4.46793
BC033667	-0.38249	7.23811	-1.84063	0.0724204	0.40693	-4.4683
BC015328	0.125417	3.15503	1.84038	0.0724572	0.40693	-4.46871
AK126680	0.185961	3.27836	1.84007	0.0725036	0.40693	-4.46922
AF147400	-0.205231	4.40397	-1.83856	0.0727311	0.407801	-4.47171
AB007954	-0.25612	6.53273	-1.83726	0.0729262	0.408488	-4.47384
AK022004	0.159909	5.68409	1.83625	0.073078	0.408932	-4.4755
AK096986	-0.137195	5.43938	-1.83521	0.0732339	0.409355	-4.4772
BC042734	-0.131655	3.64263	-1.83478	0.0732989	0.409355	-4.4779
AF003738	-0.35526	4.13026	-1.83215	0.0736973	0.410947	-4.48221
AK094447	-0.137309	6.24594	-1.8317	0.0737661	0.410947	-4.48296
AF130107	-0.103063	3.49999	-1.83073	0.0739139	0.410947	-4.48455
BC003519	0.224908	7.82637	1.8306	0.0739334	0.410947	-4.48476
BX649001	-0.114658	4.54887	-1.8305	0.0739486	0.410947	-4.48492
AK126296	-0.248002	6.59753	-1.82951	0.0740991	0.41115	-4.48654
AK026280	-0.338571	5.39673	-1.82889	0.0741937	0.41115	-4.48755
AK024960	-0.208274	4.26333	-1.82882	0.074204	0.41115	-4.48766
AK001052	0.178647	5.7489	1.82729	0.0744387	0.412045	-4.49017
AK096059	-0.135536	4.38856	-1.82466	0.0748416	0.413869	-4.49446
AK123531	0.186528	5.37055	1.82398	0.0749463	0.414042	-4.49557
AK096487	-0.482867	6.56031	-1.82193	0.0752623	0.41538	-4.49892
AK022434	-0.123383	4.41547	-1.82103	0.0754015	0.415741	-4.50038
BC002465	-0.283763	4.26515	-1.81926	0.0756757	0.416845	-4.50327
AK124183	0.181068	7.16442	1.81846	0.0757991	0.417117	-4.50456
AK055231	0.0890564	3.95034	1.81612	0.0761632	0.418454	-4.50836
BC008839	-0.0866806	4.65167	-1.81595	0.0761906	0.418454	-4.50865
AF116677	-0.120141	2.93203	-1.81531	0.0762909	0.418597	-4.50969
AF089811	0.099531	3.01399	1.81461	0.0763994	0.418785	-4.51082
BC080589	-0.114411	4.87051	-1.813	0.0766517	0.419375	-4.51344
AK129868	-0.231517	6.1276	-1.81292	0.0766641	0.419375	-4.51356
AK021803	0.0775263	3.01527	1.81161	0.0768697	0.419375	-4.51569
CR613326	0.341196	4.74591	1.81158	0.0768746	0.419375	-4.51574
AB007953	-0.237875	5.77419	-1.81086	0.0769874	0.419375	-4.5169
AK057771	-0.109667	7.50191	-1.81069	0.0770147	0.419375	-4.51718
AK024862	-0.169356	4.2646	-1.81056	0.0770358	0.419375	-4.5174
BC005220	0.110881	3.3718	1.81001	0.077122	0.419375	-4.51829
AK025097	-0.130456	5.6082	-1.80884	0.0773061	0.419375	-4.52018
BC042892	-0.146384	4.62502	-1.80872	0.0773261	0.419375	-4.52038
AK097085	-0.188631	3.93754	-1.80869	0.0773298	0.419375	-4.52042
AK057715	0.196921	5.68713	1.80825	0.0774001	0.419375	-4.52114
AK023843	-0.16501	9.13573	-1.80754	0.077513	0.419525	-4.5223
AK095129	0.116751	4.59409	1.80713	0.0775767	0.419525	-4.52295
AK096271	-0.105707	4.68515	-1.80578	0.0777906	0.420278	-4.52513
BC047404	-0.201905	5.9746	-1.80484	0.0779404	0.420683	-4.52665
AK123657	0.273157	8.5277	1.80438	0.0780148	0.420683	-4.52741
BX648072	0.134237	6.62673	1.80245	0.0783212	0.421608	-4.53051
AL109719	0.354701	7.51408	1.80192	0.0784067	0.421608	-4.53138
AK025180	-0.238269	4.47167	-1.80138	0.0784934	0.421608	-4.53225
CR608275	0.173678	8.84224	1.8013	0.0785052	0.421608	-4.53237
AF085923	0.149206	4.79015	1.80096	0.0785604	0.421608	-4.53293
AK125888	0.232013	4.99637	1.80007	0.0787021	0.421966	-4.53435
AF116675	0.182351	4.33011	1.7993	0.0788266	0.422052	-4.53561
BC043170	-0.0797754	2.88508	-1.79904	0.078868	0.422052	-4.53602
AK093863	0.221333	4.90596	1.79833	0.0789828	0.422266	-4.53717
BC021687	-0.156449	3.6853	-1.79736	0.0791381	0.422695	-4.53873
AF086240	-0.0828697	3.47472	-1.79597	0.0793621	0.42349	-4.54096
AK021812	-0.315371	5.67893	-1.79358	0.0797501	0.425128	-4.54482
AF339789	0.109044	4.17812	1.79314	0.0798199	0.425128	-4.54551
AF271776	0.227718	7.74222	1.7888	0.0805274	0.428491	-4.55249
AK098273	0.180952	8.30751	1.78802	0.0806559	0.42877	-4.55375
AK021917	-0.215462	6.49564	-1.78401	0.0813146	0.431864	-4.56017
BC004343	0.118455	6.31319	1.78168	0.0816991	0.43314	-4.5639
AL832649	0.107709	5.2495	1.78119	0.0817799	0.43314	-4.56468
BC040598	0.118919	4.19757	1.78116	0.0817855	0.43314	-4.56473
AK097281	0.0819808	7.18469	1.77943	0.0820721	0.433326	-4.5675
BC037788	0.0877495	6.26961	1.7794	0.0820761	0.433326	-4.56753
AK093612	0.225518	3.78123	1.7793	0.0820926	0.433326	-4.56769
AL137366	-0.0961499	3.74464	-1.77909	0.0821282	0.433326	-4.56803
AK023870	-0.106345	7.83276	-1.77723	0.0824383	0.43405	-4.57101
BC005967	0.0865804	3.20855	1.7767	0.0825258	0.43405	-4.57184
BX649128	-0.347115	4.2348	-1.77657	0.0825476	0.43405	-4.57205
AK092477	0.122238	6.81691	1.77642	0.0825735	0.43405	-4.5723
AK025030	-0.103161	3.93322	-1.77595	0.0826514	0.434055	-4.57304
AK025238	-0.221464	4.91394	-1.77455	0.0828862	0.434883	-4.57528
AK022025	0.178307	5.44745	1.77147	0.0834031	0.435613	-4.58018
AK097267	0.0967136	5.81553	1.77105	0.0834746	0.435613	-4.58086
AK095316	0.143572	3.52959	1.77033	0.0835954	0.435613	-4.582
BC032806	0.142586	7.03704	1.77001	0.0836493	0.435613	-4.58251
AK021454	0.270158	8.37973	1.76954	0.0837293	0.435613	-4.58326
AK025295	-0.118012	4.34416	-1.76931	0.0837674	0.435613	-4.58362
AK092600	0.18124	4.02691	1.7689	0.0838374	0.435613	-4.58428
BC041401	0.258421	3.72777	1.76874	0.0838634	0.435613	-4.58452
AK023590	-0.115582	3.50871	-1.76813	0.0839668	0.435613	-4.58549
AK021661	0.0852229	4.43167	1.76701	0.0841576	0.435613	-4.58728
AK000974	-0.141762	5.08478	-1.76659	0.0842278	0.435613	-4.58793
BC030767	0.147341	5.05342	1.76618	0.0842985	0.435613	-4.5886
AK021566	-0.13879	7.04322	-1.76604	0.0843215	0.435613	-4.58881
BC128083	-0.143125	5.34331	-1.76582	0.0843596	0.435613	-4.58917
AK129971	-0.194918	7.65774	-1.76553	0.084408	0.435613	-4.58962
AK021730	0.0725251	3.20852	1.76536	0.0844366	0.435613	-4.58988
AK096254	-0.259352	6.31571	-1.76519	0.0844656	0.435613	-4.59015
AF075100	0.327042	6.51514	1.76512	0.0844782	0.435613	-4.59027
AK095317	-0.38222	7.73137	-1.76502	0.0844943	0.435613	-4.59042
AL049423	-0.367858	8.24605	-1.76312	0.0848194	0.43689	-4.59345
AK022181	-0.37724	5.77675	-1.76162	0.0850761	0.437671	-4.59582
AF086411	0.122926	3.15446	1.76132	0.0851265	0.437671	-4.59629
BC020384	0.109739	4.89267	1.76025	0.0853105	0.438218	-4.59799
BC007354	0.376411	4.82911	1.75705	0.0858612	0.440644	-4.60305
AK024560	-0.158252	3.8652	-1.75657	0.0859441	0.440669	-4.60381
AK023770	0.0745045	3.52996	1.75589	0.086061	0.440832	-4.60488
AK027610	0.283105	7.24623	1.75548	0.0861324	0.440832	-4.60553
AK024926	-0.316447	7.22507	-1.75442	0.0863164	0.441373	-4.60721
AK095081	-0.216853	7.56623	-1.75315	0.0865357	0.441749	-4.6092
BC042015	-0.082121	3.53923	-1.75309	0.0865467	0.441749	-4.6093
AF086224	0.142451	4.627	1.75242	0.0866635	0.441945	-4.61036
CR749234	0.0949059	6.03105	1.75123	0.08687	0.442597	-4.61223
AK026140	0.129213	6.63688	1.74989	0.0871038	0.442707	-4.61434
AF085980	-0.175333	5.46745	-1.74908	0.0872455	0.442707	-4.61562
AF269286	-0.139091	4.43747	-1.74887	0.0872813	0.442707	-4.61594
AF118086	-0.0946064	3.17902	-1.74865	0.0873208	0.442707	-4.6163
AK022071	-0.195069	6.38829	-1.74802	0.0874308	0.442707	-4.61728
AK057419	-0.085715	6.87474	-1.74789	0.0874531	0.442707	-4.61748
AK021513	-0.246775	4.53071	-1.74772	0.0874827	0.442707	-4.61775
AK001044	-0.147757	3.26925	-1.74751	0.08752	0.442707	-4.61809
AF085892	0.111764	4.20255	1.746	0.0877856	0.443652	-4.62046
AF116728	0.0854463	3.14761	1.74543	0.0878849	0.443679	-4.62135
BC042436	0.450815	6.22765	1.74507	0.0879485	0.443679	-4.62192
AK056630	-0.19803	11.1014	-1.7444	0.0880657	0.443873	-4.62296
AK057923	0.142871	5.89722	1.74315	0.0882865	0.444409	-4.62493
BC036261	-0.0872885	4.96916	-1.74291	0.0883297	0.444409	-4.62531
AL137758	0.115001	5.2367	1.74237	0.0884248	0.44449	-4.62616
AF086375	-0.27231	4.87613	-1.74133	0.0886085	0.444626	-4.62779
AK021525	-0.207797	5.76827	-1.74128	0.0886181	0.444626	-4.62787
AK128156	-0.134265	6.72825	-1.74088	0.0886884	0.444626	-4.62849
BC036851	-0.1542	5.67843	-1.73917	0.0889928	0.445755	-4.63118
BC033251	0.153847	6.60832	1.73717	0.0893484	0.44689	-4.63431
AF143873	0.0976733	4.26014	1.73698	0.0893814	0.44689	-4.63459
AF119858	0.0783936	2.80391	1.73626	0.0895103	0.44689	-4.63572
U63332	-0.0955621	3.8158	-1.73611	0.0895367	0.44689	-4.63596
AK095038	-0.0909343	3.08126	-1.73445	0.0898351	0.447967	-4.63856
AK000019	-0.127385	5.07549	-1.73359	0.0899881	0.447967	-4.6399
BC032649	-0.131087	4.03857	-1.73358	0.0899909	0.447967	-4.63992
AK002032	-0.412848	6.71885	-1.73224	0.0902306	0.448764	-4.642
BC037739	0.135329	3.52976	1.73164	0.0903399	0.448911	-4.64295
AK025174	-0.241353	6.33478	-1.72727	0.0911285	0.452347	-4.64976
AF418573	0.103674	4.25645	1.72692	0.0911918	0.452347	-4.6503
BC037915	0.0814656	5.58915	1.72646	0.0912755	0.452364	-4.65102
AK310680	0.103438	5.99013	1.72397	0.0917276	0.452419	-4.65488
AK022264	-0.276733	4.94117	-1.72396	0.0917304	0.452419	-4.65491
AK022418	-0.130523	3.7714	-1.72394	0.091734	0.452419	-4.65494
CR613691	0.103172	7.30227	1.72376	0.0917672	0.452419	-4.65522
AK021700	-0.0951017	6.35923	-1.72352	0.0918112	0.452419	-4.65559
AL110138	0.108161	4.51049	1.72317	0.0918736	0.452419	-4.65613
AK024198	-0.370554	5.8984	-1.72165	0.0921522	0.452419	-4.65849
BC037533	0.103125	5.09833	1.72123	0.0922292	0.452419	-4.65915
AL137337	-0.107972	3.29422	-1.72109	0.0922552	0.452419	-4.65937
BC032874	0.1411	5.67008	1.72066	0.0923327	0.452419	-4.66002
AK055670	-0.373794	7.94779	-1.72048	0.0923667	0.452419	-4.66031
AF085898	0.0987946	6.07618	1.71989	0.0924754	0.452419	-4.66123
AF085852	0.132136	5.03018	1.71973	0.0925033	0.452419	-4.66147
AK022072	-0.170004	4.58321	-1.71922	0.0925976	0.452419	-4.66226
BC027846	0.123493	4.62233	1.71921	0.0925994	0.452419	-4.66228
AF264626	-0.0907769	3.96269	-1.71862	0.0927081	0.452419	-4.66319
BC040576	-0.0935934	2.93213	-1.71858	0.0927147	0.452419	-4.66325
AL833758	0.31115	4.56894	1.71817	0.0927911	0.452419	-4.66389
BC040318	0.113927	4.11393	1.71805	0.0928122	0.452419	-4.66407
AK025141	-0.414694	6.25785	-1.71725	0.0929597	0.452496	-4.66531
AF074992	-0.121629	4.81411	-1.7171	0.0929886	0.452496	-4.66556
BC020420	0.0721129	3.26195	1.71584	0.0932206	0.452881	-4.6675
BC041821	-0.141433	4.2754	-1.7158	0.0932284	0.452881	-4.66757
AK023264	-0.199162	7.61706	-1.71513	0.0933523	0.453092	-4.6686
AL713635	0.0760696	3.19565	1.71345	0.0936635	0.454198	-4.6712
BC030993	-0.0887206	7.04385	-1.71303	0.0937412	0.454198	-4.67185
BC035679	-0.0902808	4.21238	-1.71216	0.0939019	0.454585	-4.67319
AK125439	-0.0809901	4.82455	-1.71055	0.0942021	0.455647	-4.67568
AK094001	0.123288	6.1082	1.70958	0.0943827	0.455912	-4.67717
AK023942	0.206631	4.42768	1.70939	0.0944188	0.455912	-4.67747
uc002wsw.1	0.102068	5.74572	1.70825	0.0946312	0.456547	-4.67922
AL117475	-0.198748	6.91385	-1.70743	0.094784	0.456893	-4.68048
AK124099	0.210388	4.52667	1.70695	0.0948753	0.456942	-4.68123
BC034912	0.101802	6.60776	1.70649	0.0949602	0.45696	-4.68193
BC017024	0.454872	3.42775	1.70584	0.095084	0.457166	-4.68295
BC014936	0.0879039	5.0208	1.70418	0.0953956	0.458273	-4.6855
BC067908	0.211762	7.51102	1.70357	0.0955109	0.458436	-4.68644
AL834492	0.102007	4.29575	1.70284	0.0956476	0.458701	-4.68755
BC040629	-0.142896	6.0562	-1.70198	0.09581	0.459089	-4.68888
BC036614	-0.113658	4.65219	-1.70079	0.0960361	0.459595	-4.69071
AF075058	0.120626	6.91803	1.69981	0.0962202	0.459595	-4.6922
AK025137	-0.290692	7.72497	-1.69967	0.0962474	0.459595	-4.69242
BC021928	0.101102	3.64492	1.69955	0.0962703	0.459595	-4.69261
BC014506	-0.128703	6.64286	-1.69927	0.0963233	0.459595	-4.69304
AL832624	-0.145249	6.28067	-1.69847	0.0964759	0.459891	-4.69427
BC021183	0.118535	7.18432	1.69809	0.0965486	0.459891	-4.69486
L08438	-0.103275	3.4533	-1.69676	0.0968016	0.460707	-4.6969
AK024193	-0.0900311	3.1304	-1.69395	0.0973384	0.462516	-4.7012
AF339770	0.236481	5.38932	1.69352	0.0974195	0.462516	-4.70185
AK091528	0.252567	7.34449	1.69325	0.0974717	0.462516	-4.70227
AK095559	0.0690962	3.57035	1.69305	0.0975101	0.462516	-4.70257
S70348	0.107925	3.19918	1.69178	0.0977537	0.462904	-4.70451
BC043160	-0.102031	5.40803	-1.69177	0.0977561	0.462904	-4.70453
AL109713	0.102302	5.53871	1.69041	0.0980171	0.46375	-4.70661
AK000957	-0.0859791	3.34515	-1.68988	0.0981198	0.463847	-4.70742
BC031944	0.0926538	4.51353	1.68834	0.0984173	0.464603	-4.70977
AF147335	0.107349	5.48437	1.68793	0.0984968	0.464603	-4.7104
BC034815	-0.0872605	3.31745	-1.68777	0.0985272	0.464603	-4.71064
AK124095	-0.115081	7.96098	-1.68345	0.0993663	0.467291	-4.71723
AK094893	-0.0941276	4.95632	-1.68328	0.0993979	0.467291	-4.71748
AK091335	0.347564	5.91233	1.68323	0.0994082	0.467291	-4.71756
AF467442	-0.102649	4.65853	-1.68313	0.0994289	0.467291	-4.71772
BC037867	0.0866078	3.01739	1.68253	0.0995455	0.467449	-4.71863
uc004axc.1	0.2142	8.46081	1.6821	0.0996288	0.467451	-4.71928
BC019005	0.196774	8.12553	1.68042	0.099958	0.468001	-4.72184
BC037796	-0.115474	3.85333	-1.68035	0.0999717	0.468001	-4.72195
AF070543	-0.0728706	3.00273	-1.68023	0.0999953	0.468001	-4.72213
BC032024	0.129517	6.00533	1.67846	0.100341	0.469231	-4.72481
BC026971	0.0865236	4.60505	1.67774	0.100483	0.469504	-4.72591
AK023584	0.131006	3.76242	1.6769	0.100648	0.469887	-4.72718
BC018364	0.0931492	6.04639	1.67561	0.100902	0.470196	-4.72914
AK095652	-0.26494	8.14743	-1.67543	0.100937	0.470196	-4.72941
BC016339	-0.229063	6.07883	-1.67507	0.10101	0.470196	-4.72996
BC042056	-0.109022	2.90959	-1.6747	0.101082	0.470196	-4.73052
AF113018	-0.0658434	3.19056	-1.67418	0.101184	0.470196	-4.7313
AL109684	-0.268211	6.62925	-1.67369	0.101281	0.470196	-4.73204
AK308482	0.140017	5.61651	1.6736	0.101299	0.470196	-4.73218
AF058296	0.114972	5.49799	1.6697	0.102074	0.473406	-4.73809
BC033941	-0.0690055	2.97199	-1.66895	0.102222	0.473703	-4.73921
AK090883	0.139657	4.90246	1.66833	0.102348	0.473842	-4.74016
BC013926	0.0745843	3.2257	1.66796	0.10242	0.473842	-4.74071
AF086006	-0.137081	5.41714	-1.66741	0.102531	0.473962	-4.74154
AK307919	-0.164043	6.59399	-1.66664	0.102685	0.474288	-4.74271
AK126407	0.223815	4.06903	1.66432	0.10315	0.475378	-4.74621
BC036235	-0.080121	3.3586	-1.6641	0.103193	0.475378	-4.74653
AF087995	0.0614311	3.20155	1.6634	0.103335	0.475378	-4.74759
AK130376	-0.332066	7.52539	-1.66326	0.103363	0.475378	-4.7478
AK022093	0.0812996	5.41661	1.66323	0.103368	0.475378	-4.74784
AK124190	-0.317794	8.45384	-1.66294	0.103427	0.475378	-4.74829
AK001398	-0.0861865	3.0806	-1.66164	0.103689	0.476057	-4.75024
BC036897	-0.235122	3.66515	-1.66137	0.103744	0.476057	-4.75065
AK023058	-0.11519	6.70385	-1.6604	0.10394	0.476427	-4.75211
AK097810	-0.108483	5.81153	-1.66013	0.103994	0.476427	-4.75251
AK092875	0.106667	6.72919	1.65893	0.104236	0.476911	-4.75431
U25029	0.425538	4.57082	1.65877	0.104269	0.476911	-4.75455
AK074438	0.0738705	5.33924	1.65682	0.104666	0.478339	-4.75749
AK055543	-0.227177	4.53397	-1.65623	0.104785	0.478496	-4.75837
U94902	0.252913	6.07405	1.65577	0.104879	0.478538	-4.75907
BC040316	0.082058	3.58141	1.65515	0.105006	0.478544	-4.76
AF085981	0.0881315	5.14391	1.65493	0.10505	0.478544	-4.76033
AF174394	-0.072107	2.97013	-1.65351	0.10534	0.479028	-4.76246
BC014583	0.163972	4.14649	1.65302	0.105439	0.479028	-4.76318
AK056916	-0.193609	5.16729	-1.65246	0.105555	0.479028	-4.76403
BC042100	0.0935255	6.29369	1.65237	0.105573	0.479028	-4.76416
BC040305	-0.0878366	3.16215	-1.65197	0.105655	0.479028	-4.76476
AJ227898	0.395786	6.57308	1.65131	0.105791	0.479028	-4.76575
BC041987	0.141193	3.76792	1.65115	0.105823	0.479028	-4.76599
BC029578	-0.0900457	3.05615	-1.65098	0.105859	0.479028	-4.76625
AF050146	-0.169935	5.57139	-1.65067	0.105922	0.479028	-4.76671
AK056744	-0.341522	7.51178	-1.65011	0.106037	0.479164	-4.76755
BC015196	-0.0850375	3.92865	-1.64793	0.106485	0.480801	-4.7708
AK291479	0.326152	6.51565	1.64739	0.106597	0.480922	-4.77161
BC041983	-0.0688885	2.88548	-1.64677	0.106725	0.481116	-4.77254
BX649059	-0.421651	8.80568	-1.64386	0.107327	0.483172	-4.77688
BC015976	-0.113145	4.88787	-1.64371	0.107358	0.483172	-4.77711
AK097788	0.13692	4.98885	1.64333	0.107438	0.483172	-4.77768
AK095895	-0.108467	3.98057	-1.64251	0.107609	0.483283	-4.7789
AK055212	0.143747	7.75583	1.64238	0.107635	0.483283	-4.77909
AK025114	-0.101547	5.39098	-1.63882	0.108377	0.485954	-4.78438
AK022980	-0.184823	7.20579	-1.6387	0.108402	0.485954	-4.78456
AK024595	0.0993076	7.40499	1.63701	0.108755	0.487152	-4.78707
BC011455	-0.0667018	5.55276	-1.63592	0.108986	0.487403	-4.7887
AF264622	0.0929722	5.40931	1.63552	0.109069	0.487403	-4.78928
AK000939	-0.20521	5.24919	-1.63515	0.109147	0.487403	-4.78984
AK022323	-0.214519	7.41396	-1.6351	0.109158	0.487403	-4.78991
AK098142	0.155193	4.77049	1.63378	0.109435	0.487626	-4.79187
AK094004	-0.201103	3.33201	-1.63366	0.109461	0.487626	-4.79205
AK025004	0.112663	3.70251	1.63362	0.109469	0.487626	-4.7921
AK022065	-0.108232	6.42737	-1.6329	0.10962	0.487626	-4.79317
BC017949	-0.109124	4.9438	-1.63281	0.10964	0.487626	-4.79331
BC029440	0.122697	6.78374	1.6319	0.109833	0.488015	-4.79466
BC092510	0.221957	5.73661	1.63119	0.109982	0.488015	-4.79571
AL833737	0.18165	5.23642	1.63117	0.109987	0.488015	-4.79574
AK023420	-0.11197	7.32404	-1.63016	0.110202	0.488582	-4.79724
AF035296	-0.191996	7.79609	-1.62585	0.111118	0.490918	-4.80361
BC036308	0.0663836	3.26855	1.62553	0.111187	0.490918	-4.80408
BC035239	0.0866737	3.41538	1.62535	0.111225	0.490918	-4.80434
AF306680	0.0774044	3.52995	1.62514	0.111271	0.490918	-4.80466
AK098043	0.231844	3.55677	1.62506	0.111288	0.490918	-4.80478
AK025191	0.0982725	3.79951	1.62476	0.111351	0.490918	-4.80521
AF085831	-0.461232	7.46962	-1.62399	0.111515	0.490918	-4.80635
AB209021	0.383723	8.35615	1.62394	0.111526	0.490918	-4.80642
AL049307	0.137794	4.93856	1.62285	0.111761	0.490918	-4.80804
AL162033	0.0975539	3.16546	1.62271	0.111789	0.490918	-4.80823
BC040980	-0.120632	6.77972	-1.622	0.111943	0.490918	-4.80929
BC039537	0.0994804	4.42792	1.6212	0.112114	0.490918	-4.81046
AF086335	-0.15355	7.32644	-1.62087	0.112185	0.490918	-4.81095
BC033846	0.10417	4.30395	1.62076	0.112209	0.490918	-4.81111
AK310934	0.0983008	3.78057	1.61999	0.112375	0.490918	-4.81225
AK024623	-0.0769206	2.84885	-1.61966	0.112446	0.490918	-4.81273
AF052121	-0.107418	5.28148	-1.61965	0.112448	0.490918	-4.81275
BC035889	0.255148	4.15505	1.6194	0.112502	0.490918	-4.81311
BC033544	-0.105329	3.48718	-1.61922	0.112541	0.490918	-4.81338
BC037856	-0.145136	4.43786	-1.61906	0.112576	0.490918	-4.81362
BC008631	-0.305318	4.49109	-1.61865	0.112663	0.490918	-4.81421
AK058040	-0.128172	6.68911	-1.61853	0.112689	0.490918	-4.81439
BX648073	0.128801	6.8342	1.61816	0.11277	0.490918	-4.81494
BC008384	-0.0844767	3.26484	-1.61766	0.112877	0.490918	-4.81567
AL137390	0.094438	3.30951	1.61743	0.112929	0.490918	-4.81602
AK023112	0.200421	7.26649	1.61668	0.113091	0.490918	-4.81712
AK026386	-0.0682529	3.92726	-1.61461	0.11354	0.490918	-4.82016
AF147382	-0.102865	6.5154	-1.61456	0.11355	0.490918	-4.82023
AK074609	-0.210613	5.43991	-1.61402	0.113667	0.490918	-4.82102
AF070566	-0.0921852	3.53397	-1.61358	0.113762	0.490918	-4.82166
AK096882	0.201266	4.96996	1.61354	0.113772	0.490918	-4.82172
AK094520	0.0991219	3.80126	1.61343	0.113796	0.490918	-4.82189
AK054986	0.129246	6.0482	1.61332	0.113819	0.490918	-4.82205
BC039471	0.0927916	4.63094	1.61325	0.113834	0.490918	-4.82215
AF075041	-0.284129	5.60468	-1.61312	0.113862	0.490918	-4.82234
AF320072	0.107152	5.92118	1.61311	0.113865	0.490918	-4.82235
BC037791	-0.108745	4.04351	-1.61177	0.114157	0.4918	-4.82432
AF086079	0.0807617	3.33121	1.61117	0.114289	0.491995	-4.82521
BC034818	0.117663	4.60581	1.61003	0.114537	0.492683	-4.82686
BC113910	0.0994019	4.58281	1.60829	0.11492	0.493602	-4.82942
AK057485	-0.0689694	2.92141	-1.60783	0.115019	0.493602	-4.83008
BC047609	-0.0921852	4.62858	-1.6078	0.115027	0.493602	-4.83014
AK024599	-0.139588	9.90027	-1.60742	0.115111	0.493602	-4.83069
BC042556	0.0846468	5.17671	1.60706	0.115188	0.493602	-4.83121
BC017275	0.238136	5.28575	1.60429	0.1158	0.495844	-4.83526
BC150289	0.0785943	3.35498	1.60363	0.115945	0.496088	-4.83622
AF090948	-0.102399	3.99921	-1.60284	0.11612	0.496257	-4.83737
BC014346	0.0877777	4.51056	1.60229	0.116242	0.496257	-4.83818
AK024927	-0.33773	9.42974	-1.60185	0.116339	0.496257	-4.83882
AK000090	-0.103536	6.58608	-1.60149	0.116419	0.496257	-4.83934
AK126270	0.403151	9.2101	1.60147	0.116424	0.496257	-4.83938
AK021611	-0.127977	3.77627	-1.60013	0.116722	0.49706	-4.84133
AF113008	-0.13818	8.19687	-1.59982	0.116789	0.49706	-4.84177
U31737	0.0533888	2.73216	1.59903	0.116966	0.497323	-4.84293
AK024841	-0.13491	7.31355	-1.59875	0.117028	0.497323	-4.84333
BC036937	0.0880704	3.27806	1.59755	0.117296	0.498089	-4.84508
AL157484	0.188575	8.03824	1.59654	0.117521	0.498338	-4.84655
AF085999	-0.092634	4.43523	-1.59649	0.117532	0.498338	-4.84662
AK001843	-0.290118	6.49823	-1.59602	0.117638	0.498414	-4.84731
AK021744	-0.331924	6.82512	-1.59422	0.11804	0.499742	-4.84992
AK026385	-0.194574	4.84432	-1.59313	0.118285	0.500306	-4.8515
AJ227892	0.270177	7.77964	1.59284	0.118351	0.500306	-4.85192
AK024173	-0.159211	3.93522	-1.59178	0.118588	0.500933	-4.85345
AK123741	0.151012	3.15274	1.59096	0.118774	0.501032	-4.85465
AK024904	-0.0805191	7.65085	-1.59045	0.118888	0.501032	-4.85538
BC014579	0.0895458	2.9985	1.5896	0.11908	0.501032	-4.85662
CR595807	0.361712	3.99324	1.58924	0.119162	0.501032	-4.85714
AK024690	-0.338072	5.78807	-1.58887	0.119244	0.501032	-4.85766
BC018467	0.105942	5.46417	1.58876	0.119269	0.501032	-4.85782
BC040055	0.165112	3.57833	1.58819	0.119398	0.501032	-4.85865
CR619601	0.0985734	7.87034	1.58804	0.119433	0.501032	-4.85887
BC035084	0.0536736	3.01662	1.58774	0.119501	0.501032	-4.85931
AK125287	0.124728	5.38262	1.58773	0.119503	0.501032	-4.85932
AL713703	0.0717067	4.0387	1.58728	0.119605	0.501032	-4.85997
BC011650	0.168761	6.21854	1.58655	0.119771	0.501032	-4.86103
AK021569	-0.309924	5.82308	-1.58635	0.119817	0.501032	-4.86132
AK021897	-0.319374	7.15578	-1.5861	0.119873	0.501032	-4.86168
BC028406	0.0944493	3.56776	1.58532	0.120051	0.501032	-4.86281
U92981	-0.135209	5.31621	-1.58508	0.120103	0.501032	-4.86314
AK022157	-0.303438	5.51162	-1.5847	0.12019	0.501032	-4.86369
AF086443	-0.154859	5.54766	-1.58458	0.120219	0.501032	-4.86387
AK022101	-0.233702	6.73615	-1.5842	0.120304	0.501032	-4.86441
AF113674	0.145408	5.61673	1.58313	0.120549	0.501032	-4.86597
CR595668	0.150573	4.60978	1.58308	0.120561	0.501032	-4.86604
BC043614	0.241342	4.30149	1.58305	0.120568	0.501032	-4.86608
BC033938	0.0578254	3.21727	1.58232	0.120733	0.501155	-4.86713
BC146820	-0.071587	6.0882	-1.58194	0.120821	0.501155	-4.86768
AK092055	0.0965861	5.44437	1.58175	0.120864	0.501155	-4.86796
AK126909	-0.198078	4.95362	-1.58006	0.121251	0.502212	-4.87039
AK057338	-0.11239	4.66511	-1.57961	0.121353	0.502212	-4.87103
AF086351	0.25892	6.60329	1.57947	0.121387	0.502212	-4.87124
BC010121	0.194706	5.25548	1.57864	0.121575	0.502624	-4.87242
BC016930	0.0905122	3.61896	1.57782	0.121765	0.503038	-4.87361
BC038570	0.134321	5.73285	1.57718	0.121912	0.503278	-4.87453
BC016998	-0.103118	6.16082	-1.57632	0.12211	0.503728	-4.87577
BC036306	-0.102995	4.01943	-1.57554	0.12229	0.5041	-4.87689
BC062473	-0.247331	7.5504	-1.57486	0.122448	0.50438	-4.87787
AK023270	0.332397	4.78599	1.57433	0.12257	0.504514	-4.87863
AF119847	-0.370352	7.30663	-1.57391	0.122667	0.504545	-4.87923
AK097112	0.190275	6.65663	1.57311	0.122851	0.504825	-4.88037
AK098294	-0.112838	3.3379	-1.57259	0.122973	0.504825	-4.88112
BC018672	0.117345	3.36014	1.5721	0.123086	0.504825	-4.88182
AF086342	-0.321402	5.51887	-1.57207	0.123093	0.504825	-4.88187
BC035670	0.15772	4.03806	1.56998	0.12358	0.505787	-4.88487
BC034230	-0.174624	5.27267	-1.56995	0.123585	0.505787	-4.8849
AK027174	0.116386	4.43224	1.5696	0.123668	0.505787	-4.88541
BC024020	0.316254	8.15399	1.56889	0.123833	0.505787	-4.88642
BC039101	-0.11765	6.03763	-1.56825	0.123982	0.505787	-4.88734
AF086140	-0.121933	3.72283	-1.56808	0.124022	0.505787	-4.88758
AF074998	-0.0933159	3.91642	-1.56794	0.124054	0.505787	-4.88778
AL137456	0.108002	4.4069	1.56787	0.124071	0.505787	-4.88788
BC018684	-0.101123	4.25231	-1.56759	0.124135	0.505787	-4.88828
AK021441	-0.272186	7.42151	-1.56651	0.124389	0.506311	-4.88983
BC031326	0.0956693	4.30785	1.56598	0.124513	0.506311	-4.89058
AK023531	-0.105816	4.05278	-1.56589	0.124534	0.506311	-4.89071
AK002028	0.104313	4.66065	1.56535	0.124661	0.506462	-4.89149
AK002146	-0.282996	7.90109	-1.56436	0.124893	0.507041	-4.8929
AF085891	-0.211321	4.93963	-1.56207	0.125429	0.508634	-4.89615
BC038432	0.176627	7.77474	1.56192	0.125466	0.508634	-4.89638
AK024213	-0.146103	4.82087	-1.55995	0.125931	0.510154	-4.89919
AF088020	0.060286	3.12645	1.55743	0.126527	0.511779	-4.90276
AK128799	0.463161	7.01685	1.55717	0.126589	0.511779	-4.90313
AK093610	-0.0624518	3.16045	-1.5571	0.126605	0.511779	-4.90323
AF086488	0.067306	3.38084	1.55651	0.126746	0.511982	-4.90408
BC041836	-0.0536033	3.14025	-1.55588	0.126895	0.512218	-4.90497
BC020820	0.115077	5.22529	1.55198	0.127826	0.515464	-4.91051
BC035345	0.117347	4.76417	1.55161	0.127914	0.515464	-4.91102
AK129750	-0.152269	6.20263	-1.55092	0.128079	0.515464	-4.91201
AK024566	0.243293	3.86386	1.55066	0.128142	0.515464	-4.91238
BC026249	-0.21752	5.45727	-1.55059	0.128157	0.515464	-4.91247
AK097954	-0.10445	3.85731	-1.54997	0.128308	0.51561	-4.91335
AK074502	-0.0824881	5.89595	-1.54954	0.128411	0.51561	-4.91396
AF147374	-0.0966731	4.64131	-1.54901	0.128536	0.51561	-4.9147
AK094336	0.151467	3.58983	1.54892	0.128559	0.51561	-4.91484
AK022738	0.215564	6.49415	1.54824	0.128723	0.515622	-4.9158
BC042886	0.394947	3.3631	1.54814	0.128745	0.515622	-4.91593
AF086466	0.128083	4.06442	1.54716	0.128981	0.515869	-4.91732
BC020617	0.0600871	2.99699	1.54713	0.12899	0.515869	-4.91737
BC040863	-0.0596259	3.33764	-1.54609	0.129241	0.516505	-4.91884
AL833423	-0.229036	5.83582	-1.54507	0.129486	0.51656	-4.92027
BC130003	0.117432	5.33144	1.54504	0.129495	0.51656	-4.92032
AK025249	-0.158439	6.51744	-1.54485	0.12954	0.51656	-4.92059
AK057096	-0.145915	7.13521	-1.54434	0.129664	0.51656	-4.92131
AF147438	-0.0570664	3.27122	-1.54413	0.129713	0.51656	-4.9216
BC030210	0.0985278	5.80831	1.54338	0.129896	0.516891	-4.92266
BC043582	-0.0939243	5.94481	-1.54303	0.129979	0.516891	-4.92315
BC041415	-0.0871216	3.10485	-1.54107	0.130456	0.518422	-4.92592
BC046445	0.148754	6.17876	1.54064	0.130561	0.518473	-4.92652
BC037789	0.0680651	2.8852	1.53921	0.130908	0.519482	-4.92853
AK093797	-0.359247	5.51413	-1.53811	0.131178	0.520189	-4.93008
AY605064	0.244558	7.5701	1.53759	0.131305	0.520233	-4.93082
AK090609	0.205	4.41369	1.53731	0.131374	0.520233	-4.93121
AK024255	0.231349	6.68101	1.53594	0.131707	0.521187	-4.93312
AK022258	-0.293674	6.23855	-1.53481	0.131986	0.521577	-4.93472
U80760	0.12664	4.49841	1.53439	0.132088	0.521577	-4.9353
BC014494	0.0765416	4.53823	1.53359	0.132284	0.521577	-4.93642
AK021736	-0.104984	7.93026	-1.53319	0.132382	0.521577	-4.93698
BC025982	-0.121414	4.63975	-1.53211	0.132649	0.521577	-4.9385
AK091529	0.0805876	3.61497	1.5319	0.132701	0.521577	-4.93879
BC017428	-0.0822949	6.71266	-1.53184	0.132715	0.521577	-4.93888
AK054833	0.0778126	3.46228	1.53183	0.132719	0.521577	-4.9389
AF118069	-0.142758	3.16506	-1.53179	0.132727	0.521577	-4.93895
BC018659	-0.135872	5.94472	-1.53146	0.13281	0.521577	-4.93942
AK022120	-0.159737	3.85455	-1.5314	0.132824	0.521577	-4.9395
AF088024	0.119713	6.01362	1.53015	0.133131	0.52242	-4.94124
AK123247	0.324172	8.29804	1.52917	0.133374	0.523008	-4.94261
BC041864	-0.0660865	6.16743	-1.52773	0.133732	0.523676	-4.94463
AK090546	-0.09241	6.0988	-1.52772	0.133734	0.523676	-4.94464
AK024158	-0.104738	4.00416	-1.52736	0.133823	0.523676	-4.94515
AK027393	-0.0788451	3.35565	-1.52543	0.134302	0.525184	-4.94784
AF038184	0.0852312	6.34396	1.52495	0.134422	0.525288	-4.94851
BC043182	-0.0871327	4.16933	-1.52331	0.13483	0.525991	-4.95079
AK024930	0.0801435	6.39081	1.52319	0.134861	0.525991	-4.95096
U79277	0.220909	8.33334	1.52281	0.134956	0.525991	-4.9515
BC016784	0.072223	5.67778	1.52213	0.135125	0.525991	-4.95244
AK023294	-0.179183	5.82449	-1.52183	0.1352	0.525991	-4.95286
AK094817	0.324459	7.48883	1.52175	0.135222	0.525991	-4.95297
AF075023	-0.060638	2.69685	-1.521	0.135409	0.525991	-4.95402
AY216265	-0.38489	9.84012	-1.5208	0.13546	0.525991	-4.9543
AK124993	0.0941796	7.02051	1.52015	0.135623	0.525991	-4.9552
BC039105	-0.144195	5.86011	-1.52008	0.13564	0.525991	-4.9553
BC028844	0.0938787	5.55068	1.52006	0.135646	0.525991	-4.95533
U85992	-0.111205	4.47798	-1.51969	0.135738	0.525991	-4.95584
BC029471	0.0577181	5.12601	1.51938	0.135815	0.525991	-4.95627
AK057367	0.0914495	4.20149	1.51898	0.135914	0.526004	-4.95682
AL512751	0.0723644	7.35017	1.51862	0.136005	0.526004	-4.95732
BC039530	-0.069419	2.9132	-1.51676	0.136474	0.527454	-4.95991
AK097868	-0.105086	4.77386	-1.51586	0.136702	0.527847	-4.96116
AK025777	-0.133479	5.37945	-1.51562	0.136763	0.527847	-4.9615
BC013917	-0.145012	3.82311	-1.51498	0.136922	0.527959	-4.96237
AK130460	0.0825497	6.16627	1.51476	0.136979	0.527959	-4.96269
AK022678	0.0986103	5.70012	1.51355	0.137284	0.528364	-4.96436
BC037263	0.158772	3.20887	1.51349	0.1373	0.528364	-4.96444
CR590573	-0.323431	5.32635	-1.51285	0.137463	0.528364	-4.96534
AK125640	0.0781505	3.22114	1.51245	0.137564	0.528364	-4.96588
AK056856	-0.0866299	4.49169	-1.51209	0.137656	0.528364	-4.96639
AK226145	0.112157	4.39878	1.51208	0.137657	0.528364	-4.9664
BC037797	-0.174144	5.65265	-1.51176	0.13774	0.528364	-4.96685
AF086148	0.0932781	7.78835	1.51041	0.138082	0.52867	-4.96871
AF339823	0.19223	5.50821	1.51011	0.138159	0.52867	-4.96913
AF086232	-0.104893	4.95501	-1.50951	0.138312	0.52867	-4.96996
BC031243	0.103006	4.28348	1.50919	0.138392	0.52867	-4.97039
AF086376	0.165824	6.41132	1.50895	0.138455	0.52867	-4.97073
BC018983	0.114139	3.73764	1.5089	0.138468	0.52867	-4.9708
AF085969	-0.227594	4.38393	-1.50885	0.13848	0.52867	-4.97087
BC036606	0.234732	4.97874	1.50849	0.138571	0.52867	-4.97136
BC043545	-0.0853666	5.46061	-1.50733	0.138868	0.529269	-4.97297
Y16185	-0.0723159	2.93288	-1.50714	0.138916	0.529269	-4.97323
AK024262	0.103115	4.75331	1.50569	0.139287	0.530028	-4.97523
BC040166	0.0863555	5.03662	1.50531	0.139384	0.530028	-4.97575
AF086063	-0.206198	5.97673	-1.50505	0.13945	0.530028	-4.97611
AL117559	-0.089212	4.46189	-1.50468	0.139547	0.530028	-4.97663
BC040048	0.0980238	5.96817	1.50381	0.139769	0.530028	-4.97782
BC033250	-0.152318	5.05787	-1.50362	0.139819	0.530028	-4.97809
AK307238	-0.0873884	4.07632	-1.50346	0.13986	0.530028	-4.97831
AK055563	0.102651	4.74429	1.50343	0.139867	0.530028	-4.97835
BC040579	0.0938934	3.95192	1.50174	0.140303	0.531322	-4.98068
AK055572	-0.172398	3.32416	-1.50123	0.140434	0.531441	-4.98138
AK022953	-0.0807511	3.68078	-1.50088	0.140523	0.531441	-4.98185
BC042546	0.0782302	4.23645	1.49995	0.140764	0.531995	-4.98314
AK094729	0.0788	5.69188	1.49955	0.140868	0.532033	-4.98369
BC015213	-0.0774189	2.81703	-1.49904	0.141	0.532174	-4.98439
BC031351	-0.0741983	3.78927	-1.49768	0.141351	0.533142	-4.98625
AK093266	-0.0858939	7.43887	-1.49622	0.141729	0.534209	-4.98825
AK094651	0.241399	5.23841	1.49493	0.142065	0.534627	-4.99002
BC040991	-0.20697	8.54725	-1.49457	0.142159	0.534627	-4.99052
AF086098	0.0891671	7.72776	1.49451	0.142176	0.534627	-4.99061
AK057274	0.0809652	5.26194	1.49434	0.142219	0.534627	-4.99084
AF086391	-0.0496075	3.60364	-1.49361	0.142409	0.534752	-4.99183
AK093087	0.0802338	3.63864	1.49348	0.142442	0.534752	-4.99201
AF074989	0.149149	6.94326	1.49074	0.143159	0.537083	-4.99576
AK096223	-0.173255	6.74561	-1.48921	0.14356	0.53793	-4.99785
AK022327	-0.0710197	6.52441	-1.48915	0.143575	0.53793	-4.99793
AF147412	-0.147054	6.8678	-1.48855	0.143733	0.538165	-4.99875
AK023952	-0.152259	6.03839	-1.48792	0.143898	0.538188	-4.99961
AJ001873	-0.0835361	5.21364	-1.4878	0.143931	0.538188	-4.99978
BC043172	-0.0710817	4.35818	-1.48723	0.144081	0.538393	-5.00056
AK021571	-0.105626	8.1794	-1.48635	0.144313	0.538725	-5.00176
AK022060	-0.161596	7.52612	-1.48597	0.144411	0.538725	-5.00227
BC038216	0.0887176	3.10809	1.4856	0.144509	0.538725	-5.00277
AF130090	-0.114516	4.54384	-1.48544	0.144552	0.538725	-5.003
AK056249	-0.115417	4.63641	-1.48476	0.144731	0.538999	-5.00392
uc003zpm.1	0.12082	5.63504	1.48444	0.144817	0.538999	-5.00436
BC037384	-0.0736059	6.98925	-1.48337	0.1451	0.539694	-5.00582
AK023831	-0.119895	4.96534	-1.48298	0.145201	0.539715	-5.00634
BC052776	0.109923	3.06482	1.48068	0.145813	0.541444	-5.00947
AK097526	0.109342	3.31429	1.48035	0.145899	0.541444	-5.00992
AJ344228	-0.124191	4.43325	-1.48014	0.145954	0.541444	-5.0102
BC014531	-0.0667688	7.3872	-1.47948	0.146131	0.541726	-5.0111
AK026293	0.0889906	3.87131	1.4788	0.146312	0.541726	-5.01202
AL713732	-0.0971128	5.57506	-1.47878	0.146319	0.541726	-5.01206
BC035064	-0.142991	6.45655	-1.47785	0.146565	0.542046	-5.01331
AF361491	-0.0677678	3.53728	-1.47702	0.146786	0.542046	-5.01444
BC035091	-0.490657	7.35359	-1.47664	0.14689	0.542046	-5.01496
AK022474	0.144376	3.54923	1.47662	0.146893	0.542046	-5.01498
AK024164	0.118913	5.30459	1.4765	0.146927	0.542046	-5.01515
AK098301	0.138972	6.86465	1.47619	0.147009	0.542046	-5.01556
AF085919	0.0916872	5.08784	1.47593	0.147079	0.542046	-5.01592
AF090918	-0.10285	3.73091	-1.4744	0.147488	0.5432	-5.01799
CR616131	0.119998	3.59931	1.47299	0.147867	0.544239	-5.0199
AK056762	0.0916963	5.76009	1.47151	0.148264	0.54515	-5.0219
AX721095	0.0843123	6.02046	1.47126	0.148332	0.54515	-5.02223
AK024465	-0.0718423	6.78777	-1.47099	0.148405	0.54515	-5.0226
AK054819	-0.159464	7.04344	-1.4677	0.149291	0.54796	-5.02703
BC041991	-0.087331	3.41213	-1.46741	0.149371	0.54796	-5.02743
AB027122	0.109709	5.67141	1.46708	0.149461	0.54796	-5.02788
AK092521	-0.104435	3.94824	-1.46663	0.149583	0.548048	-5.02848
AK026131	-0.286348	5.33826	-1.46425	0.150228	0.549457	-5.03168
AK027150	-0.129217	6.14414	-1.46425	0.150229	0.549457	-5.03168
AL133564	-0.124809	6.60086	-1.46414	0.15026	0.549457	-5.03184
AF086412	0.0757981	3.85341	1.46142	0.151001	0.55181	-5.03549
BC010870	-0.0930619	5.18593	-1.46097	0.151123	0.551896	-5.03609
BC037205	-0.0893995	5.63683	-1.45789	0.151966	0.553677	-5.04022
BC025664	-0.0682539	3.18229	-1.45784	0.15198	0.553677	-5.04029
BC035392	0.114791	3.7198	1.45747	0.152083	0.553677	-5.04079
BC037818	0.0564186	3.50518	1.45743	0.152092	0.553677	-5.04083
AK124716	0.149792	7.11597	1.4574	0.152101	0.553677	-5.04088
AK057697	0.0776966	3.96615	1.45626	0.152414	0.554443	-5.0424
BC019949	0.0783936	5.46192	1.45592	0.152509	0.554443	-5.04286
AK026517	-0.242678	12.5883	-1.45384	0.153082	0.556137	-5.04565
AK057860	0.0866251	3.41733	1.45351	0.153172	0.556137	-5.04608
AK125394	-0.199681	8.1519	-1.45195	0.153604	0.556906	-5.04817
AK097601	0.0944913	5.30387	1.45184	0.153636	0.556906	-5.04832
AK123567	-0.364002	8.89931	-1.45136	0.153767	0.556906	-5.04895
BC017041	0.129094	3.75191	1.45132	0.153779	0.556906	-5.04901
BC019241	0.0815918	5.58373	1.4509	0.153895	0.556966	-5.04957
BC010531	0.0938051	5.7637	1.44993	0.154164	0.557334	-5.05087
AK023697	-0.0805907	3.84082	-1.44951	0.154279	0.557334	-5.05142
AL833395	-0.10428	5.40621	-1.44946	0.154293	0.557334	-5.05148
AK123861	0.181239	5.93446	1.44779	0.154758	0.558457	-5.05371
AK022385	-0.084653	6.00147	-1.44763	0.154802	0.558457	-5.05392
BC043517	-0.0727205	3.48818	-1.44577	0.155321	0.559971	-5.0564
AK022068	-0.0805051	3.29672	-1.44456	0.155659	0.560166	-5.058
BC040983	0.587705	5.76891	1.44443	0.155695	0.560166	-5.05818
AL832705	-0.0790434	6.18733	-1.44405	0.155804	0.560166	-5.05869
AK022058	-0.0628541	3.02493	-1.44389	0.155846	0.560166	-5.05889
AF086409	0.0899599	6.23656	1.4437	0.155901	0.560166	-5.05915
AK001884	0.288576	4.02257	1.44345	0.155972	0.560166	-5.05949
BC025340	0.209189	6.03109	1.4428	0.156153	0.5603	-5.06035
AF264625	0.0746836	3.64195	1.4426	0.156208	0.5603	-5.06061
AK094356	0.267996	3.72629	1.44213	0.15634	0.560418	-5.06123
AK024886	-0.279119	5.94585	-1.44166	0.156473	0.560536	-5.06186
AF147407	-0.0779735	3.65292	-1.44076	0.156726	0.560727	-5.06306
BC014174	-0.0883417	7.18428	-1.44058	0.156777	0.560727	-5.0633
AF085952	0.0759668	3.10412	1.44011	0.156909	0.560727	-5.06392
AK055332	0.0940356	3.94863	1.44006	0.156924	0.560727	-5.06399
AL049328	-0.272473	3.2443	-1.43868	0.157311	0.560979	-5.06581
AK124895	0.0780316	6.62974	1.43847	0.157372	0.560979	-5.06609
BC108740	0.176978	5.02245	1.4382	0.157447	0.560979	-5.06644
BC039358	0.102207	4.41307	1.43804	0.157492	0.560979	-5.06665
AK022367	0.106057	5.14357	1.43804	0.157492	0.560979	-5.06666
AK097482	-0.0542884	3.60287	-1.43684	0.15783	0.561827	-5.06824
AF400501	0.0759603	3.70037	1.43601	0.158065	0.562293	-5.06934
BC019877	-0.120177	3.84529	-1.43568	0.158161	0.562293	-5.06978
BC039412	0.12182	4.3329	1.4349	0.158379	0.562715	-5.0708
AK056910	0.173673	7.22031	1.43428	0.158556	0.562899	-5.07162
BC014263	0.096467	5.86691	1.43402	0.158631	0.562899	-5.07197
BC024027	0.0947409	4.91144	1.43363	0.15874	0.562933	-5.07248
BC036361	-0.068799	3.32898	-1.43288	0.158955	0.563341	-5.07348
AK026456	-0.185029	4.3368	-1.42846	0.160215	0.567437	-5.0793
AK056483	-0.105765	4.07488	-1.42812	0.160312	0.567437	-5.07975
AK098018	0.0759818	4.241	1.42773	0.160423	0.567472	-5.08025
AK057657	0.197059	8.74578	1.42722	0.160571	0.567638	-5.08093
BC026113	0.0879423	4.90817	1.42668	0.160725	0.567807	-5.08164
AK055194	0.105534	4.00821	1.42605	0.160905	0.567807	-5.08246
AK021554	-0.218169	6.56887	-1.42594	0.160936	0.567807	-5.08261
AL079309	-0.0921814	3.9572	-1.42543	0.161083	0.567807	-5.08328
AL137356	0.120788	5.27947	1.4252	0.16115	0.567807	-5.08358
BC039676	0.0986025	6.98675	1.42478	0.16127	0.567807	-5.08413
BC038786	-0.121396	8.26619	-1.42376	0.161564	0.567807	-5.08547
BC014318	0.21472	7.08408	1.42364	0.1616	0.567807	-5.08563
BC040728	-0.0888734	3.87957	-1.42312	0.161747	0.567807	-5.08631
BC040977	-0.0468253	2.80719	-1.42287	0.161819	0.567807	-5.08663
BC040965	0.0863992	4.31315	1.42281	0.161838	0.567807	-5.08672
AK023865	-0.0943401	5.40429	-1.4226	0.161897	0.567807	-5.08699
uc003vcp.1	-0.236181	5.35611	-1.4225	0.161928	0.567807	-5.08713
AK091544	0.366125	7.00519	1.42173	0.16215	0.568164	-5.08814
BC042062	0.0831808	4.00207	1.42144	0.162232	0.568164	-5.08851
BC034289	0.0563471	4.49591	1.42099	0.162362	0.568268	-5.0891
BC029610	0.114008	4.40081	1.41962	0.162758	0.5693	-5.09089
DQ656036	0.0887312	6.26024	1.41822	0.163166	0.569848	-5.09273
U25752	-0.146741	9.49124	-1.41779	0.16329	0.569848	-5.09329
AK025190	-0.15102	6.1532	-1.41769	0.16332	0.569848	-5.09342
BX647227	0.106467	6.93415	1.41745	0.163388	0.569848	-5.09372
BC033950	-0.201354	7.11191	-1.41734	0.16342	0.569848	-5.09387
BC043293	-0.145225	6.60918	-1.41699	0.163522	0.56985	-5.09433
AK021467	-0.191727	5.91747	-1.41647	0.163675	0.570029	-5.09501
BC020857	-0.0486572	2.77952	-1.41574	0.163887	0.570107	-5.09597
AK021648	-0.076313	5.92895	-1.41538	0.16399	0.570107	-5.09643
AK021954	0.318548	3.6294	1.41535	0.164001	0.570107	-5.09647
AK093009	0.181029	6.92691	1.41478	0.164166	0.570331	-5.09722
AL161979	-0.107233	3.78463	-1.41325	0.164613	0.570945	-5.09921
AL831869	0.0713929	3.91155	1.41308	0.164662	0.570945	-5.09943
AK057137	0.103189	5.43891	1.41279	0.164746	0.570945	-5.0998
BC041832	0.072027	2.98401	1.41247	0.164841	0.570945	-5.10023
BC042427	0.0537779	3.12727	1.41244	0.16485	0.570945	-5.10026
BC036896	0.0867132	5.58281	1.41168	0.165071	0.571169	-5.10125
AK026090	-0.134357	7.46413	-1.41127	0.165193	0.571169	-5.10179
CR606559	0.150832	8.20314	1.41082	0.165324	0.571169	-5.10237
BC040322	0.0786085	3.31944	1.41051	0.165416	0.571169	-5.10278
BC008699	0.0578612	4.52758	1.41049	0.165421	0.571169	-5.1028
BC043433	-0.0865884	3.59494	-1.40954	0.1657	0.571783	-5.10404
AK096198	-0.200354	4.8182	-1.40903	0.16585	0.571827	-5.1047
AK000246	0.218382	6.24981	1.4084	0.166034	0.571827	-5.10551
CR616033	-0.161038	6.84912	-1.40826	0.166077	0.571827	-5.1057
BC042889	0.189358	5.91294	1.40775	0.166225	0.571827	-5.10636
BC035186	0.0953967	3.78357	1.40699	0.166451	0.571827	-5.10735
AK021985	0.104836	4.31705	1.40696	0.166459	0.571827	-5.10739
AL137474	-0.0882716	3.85412	-1.40693	0.166468	0.571827	-5.10743
BC017982	0.0723106	3.60638	1.40673	0.166525	0.571827	-5.10768
AK025341	0.0951262	5.65349	1.4058	0.1668	0.572276	-5.10889
BC033162	0.0920074	6.1507	1.4056	0.166859	0.572276	-5.10915
BC041816	-0.165319	5.00796	-1.40468	0.167133	0.572705	-5.11035
BC047912	0.186065	5.28166	1.40449	0.167187	0.572705	-5.11059
AK025150	-0.0654963	4.46277	-1.40404	0.167322	0.572785	-5.11118
AK057991	0.0649258	6.49435	1.40373	0.167414	0.572785	-5.11158
BC015241	0.129614	6.5045	1.40247	0.167786	0.572824	-5.1132
AL122040	0.180921	3.43278	1.40222	0.16786	0.572824	-5.11353
uc001yfy.1	-0.160117	5.04497	-1.40212	0.167889	0.572824	-5.11365
AK022102	0.0693051	3.46487	1.40198	0.167932	0.572824	-5.11384
AK024712	0.0909148	3.33624	1.40197	0.167934	0.572824	-5.11385
BC041850	-0.0737672	6.70496	-1.40063	0.168333	0.573626	-5.11558
AK022010	-0.22988	5.57811	-1.4005	0.168372	0.573626	-5.11576
AJ012498	-0.106733	3.70033	-1.39933	0.168721	0.573897	-5.11727
BC011266	-0.0607374	3.1568	-1.39928	0.168733	0.573897	-5.11732
AB073353	0.176007	5.57572	1.39892	0.168841	0.573897	-5.11779
AY312144	-0.0553217	3.44822	-1.39886	0.168859	0.573897	-5.11787
CR623787	0.101954	5.2323	1.39822	0.16905	0.5742	-5.11869
BC042821	-0.069517	4.2044	-1.39753	0.169256	0.574554	-5.11959
AF129928	0.0805127	3.37901	1.39631	0.169621	0.575133	-5.12116
AK090992	-0.0660165	3.61565	-1.39628	0.169631	0.575133	-5.1212
BC020924	0.079013	4.44699	1.39542	0.169886	0.575651	-5.1223
BC035642	-0.0811166	5.76051	-1.39477	0.170081	0.575964	-5.12314
AK002088	-0.266249	6.65345	-1.39442	0.170187	0.575978	-5.12359
BC053669	0.147896	6.36503	1.39299	0.170617	0.577086	-5.12543
AK091342	-0.065598	2.81745	-1.3922	0.170852	0.577535	-5.12644
AY063451	-0.0682204	4.67459	-1.39104	0.171202	0.578372	-5.12793
BC035360	0.0544754	4.97793	1.38852	0.171962	0.58059	-5.13116
AK000024	-0.0679141	3.88214	-1.38807	0.172099	0.580704	-5.13174
AF075064	0.0809924	6.02766	1.38766	0.172224	0.580727	-5.13227
AK091353	-0.187787	7.2117	-1.38705	0.172408	0.580727	-5.13305
BC042957	-0.0382596	2.86108	-1.38703	0.172415	0.580727	-5.13308
AK021561	0.0902247	5.93486	1.38644	0.172593	0.58098	-5.13383
AK021913	0.149377	3.27974	1.38437	0.173221	0.582746	-5.13648
BC007266	-0.0923868	3.3125	-1.38333	0.173536	0.583452	-5.13781
AK021763	0.13415	6.03384	1.38268	0.173735	0.583452	-5.13864
AL049349	-0.0676849	7.18195	-1.38261	0.173756	0.583452	-5.13873
BC042974	0.0607373	2.92986	1.38176	0.174017	0.583452	-5.13982
BC037913	-0.166884	5.12061	-1.38174	0.174024	0.583452	-5.13985
CR619166	-0.102259	8.20435	-1.38164	0.174052	0.583452	-5.13997
AK094169	0.175852	7.359	1.3805	0.174399	0.583888	-5.14142
BC036249	0.0633615	4.4016	1.38036	0.174445	0.583888	-5.14161
AF305822	0.0653328	3.61237	1.37985	0.174601	0.583888	-5.14226
AK098491	-0.241987	5.85497	-1.37944	0.174725	0.583888	-5.14278
BC031948	0.117451	5.86903	1.37835	0.175058	0.583888	-5.14416
BC027486	-0.10981	5.22996	-1.37824	0.175094	0.583888	-5.14431
AK091102	-0.341403	6.07044	-1.37821	0.1751	0.583888	-5.14434
BC042044	-0.0661993	4.05247	-1.37797	0.175174	0.583888	-5.14464
AK022376	-0.0980075	4.92065	-1.37758	0.175293	0.583888	-5.14514
AK098156	-0.268384	9.3599	-1.37757	0.175298	0.583888	-5.14516
AK024389	-0.0877024	4.89099	-1.37729	0.175383	0.583888	-5.14551
BC063714	0.0936372	6.46649	1.3771	0.175443	0.583888	-5.14576
AK021723	-0.209413	4.46763	-1.37682	0.175529	0.583888	-5.14612
Y12839	0.0825487	5.6501	1.37638	0.175662	0.583986	-5.14667
AK022266	0.0676647	6.97854	1.37573	0.175864	0.584311	-5.1475
BC040294	-0.0858358	5.57455	-1.37468	0.176187	0.584312	-5.14883
AK097291	-0.105676	6.29198	-1.37435	0.176286	0.584312	-5.14924
BC150204	0.0571768	2.75297	1.37415	0.176348	0.584312	-5.1495
AK022031	-0.0827033	3.1407	-1.37345	0.176564	0.584312	-5.15039
BC036622	0.232782	8.56218	1.37329	0.176615	0.584312	-5.1506
BC035381	0.0790525	3.87709	1.37325	0.176628	0.584312	-5.15065
BC017944	-0.156863	5.06024	-1.37295	0.176719	0.584312	-5.15102
AF130077	0.0936509	3.64745	1.37281	0.176762	0.584312	-5.1512
AK024968	-0.259504	5.22012	-1.37255	0.176845	0.584312	-5.15154
AF147433	-0.0517505	3.07604	-1.3721	0.176982	0.584312	-5.1521
AF086288	0.0974439	5.62513	1.37203	0.177005	0.584312	-5.1522
AK091380	0.178711	3.21386	1.37126	0.177241	0.58432	-5.15317
AK023059	0.10863	6.35436	1.37124	0.177247	0.58432	-5.15319
AF143326	-0.179434	3.50176	-1.37071	0.177411	0.58432	-5.15386
BC031625	-0.0798449	4.48193	-1.37068	0.177422	0.58432	-5.15391
BC040238	0.0707866	3.13426	1.37028	0.177547	0.584348	-5.15442
AK056800	0.197045	6.37428	1.36998	0.177638	0.584348	-5.15479
BC015772	0.0690051	3.13807	1.36866	0.178046	0.585006	-5.15646
AK024405	0.180449	6.98969	1.36863	0.178056	0.585006	-5.1565
BC026295	0.0677344	5.64537	1.36802	0.178248	0.585006	-5.15728
BC033975	0.0890236	3.72825	1.36781	0.178311	0.585006	-5.15754
BC016065	-0.100256	5.88523	-1.36699	0.178566	0.585006	-5.15857
AK001840	-0.0688708	5.73573	-1.36692	0.17859	0.585006	-5.15867
CR615570	-0.172286	4.98647	-1.36661	0.178685	0.585006	-5.15905
BC043415	0.100495	6.38715	1.36613	0.178834	0.585006	-5.15966
AK123359	-0.0979723	5.42753	-1.36607	0.178852	0.585006	-5.15973
BC039507	0.110539	5.01981	1.366	0.178876	0.585006	-5.15983
BC030522	-0.0848401	5.1787	-1.36503	0.179177	0.585374	-5.16105
uc001pxz.1	0.114616	4.95657	1.36497	0.179196	0.585374	-5.16112
AF085989	-0.0712288	2.99167	-1.36433	0.179398	0.585693	-5.16194
AK058036	0.0688842	3.49092	1.36261	0.179933	0.586638	-5.1641
AK093211	-0.0882089	3.64565	-1.36256	0.179951	0.586638	-5.16417
AF086041	0.0712917	4.47586	1.3624	0.179999	0.586638	-5.16436
AL137655	-0.181098	6.5605	-1.36182	0.180181	0.586876	-5.1651
CR749602	0.203354	4.13089	1.36129	0.180348	0.586876	-5.16577
AY064415	-0.0757635	3.03941	-1.36087	0.18048	0.586876	-5.16629
BC042457	0.0506334	3.99879	1.36084	0.180489	0.586876	-5.16633
BC008215	-0.0746669	3.58535	-1.36009	0.180726	0.587129	-5.16728
AK024302	-0.120434	8.56485	-1.35993	0.180775	0.587129	-5.16748
AK023395	-0.251067	4.15018	-1.35923	0.180994	0.587502	-5.16836
AK021590	0.0898332	3.53597	1.35873	0.18115	0.587595	-5.16898
BC043158	0.10074	5.00868	1.35848	0.181232	0.587595	-5.1693
BC043255	0.077161	7.07749	1.35713	0.181656	0.588633	-5.171
AK098530	-0.101818	3.29675	-1.35571	0.182104	0.589744	-5.17278
BC037929	0.126049	4.7339	1.35418	0.182587	0.59097	-5.17469
AK026675	-0.0576889	6.88925	-1.35346	0.182815	0.591369	-5.17559
AK022003	0.090387	4.00256	1.35175	0.18336	0.592103	-5.17774
AK125090	-0.328813	6.88595	-1.35147	0.183448	0.592103	-5.17809
BC047464	-0.228688	7.64406	-1.35144	0.183457	0.592103	-5.17813
AK023907	-0.12076	6.99857	-1.35142	0.183463	0.592103	-5.17815
CR623065	-0.261745	6.35481	-1.34921	0.184167	0.594036	-5.18091
AK093759	0.0674033	3.46337	1.34841	0.184422	0.594517	-5.18191
AF075108	0.0794199	3.38875	1.34669	0.184972	0.595359	-5.18406
AK025552	-0.0895986	3.8061	-1.34596	0.185203	0.595359	-5.18496
BC020640	0.125744	4.76744	1.34571	0.185286	0.595359	-5.18528
AK091277	-0.0912876	4.80457	-1.34558	0.185326	0.595359	-5.18544
AK023839	-0.0781941	3.15246	-1.34538	0.185391	0.595359	-5.18569
AF075111	-0.0683301	3.37088	-1.34534	0.185403	0.595359	-5.18574
AK125312	0.142689	6.02456	1.34528	0.185422	0.595359	-5.18581
AF074982	-0.0745138	4.74764	-1.34351	0.185991	0.596844	-5.18802
BC042737	-0.0620851	2.93338	-1.34252	0.186308	0.597306	-5.18925
BC036610	-0.247828	9.8621	-1.34204	0.186463	0.597306	-5.18985
AK000422	0.0881742	6.57763	1.34185	0.186523	0.597306	-5.19008
AK127714	-0.130786	7.04979	-1.34124	0.186719	0.597306	-5.19083
AL117652	-0.0723489	5.943	-1.34034	0.187009	0.597306	-5.19195
AK021649	0.207887	5.00376	1.34025	0.187038	0.597306	-5.19206
BC014088	0.158534	6.26602	1.34024	0.187042	0.597306	-5.19208
AK093735	-0.109582	6.26243	-1.34015	0.18707	0.597306	-5.19219
AK021468	-0.0750815	3.839	-1.34009	0.187089	0.597306	-5.19226
BC030972	-0.0737723	3.53396	-1.33938	0.18732	0.597705	-5.19315
BC043279	-0.0835465	3.93117	-1.3363	0.188315	0.600541	-5.19696
BC037851	-0.112287	6.54081	-1.33383	0.189119	0.60251	-5.20002
AF119881	0.0546478	2.87743	1.33326	0.189303	0.60251	-5.20072
BC030740	0.0558608	3.06547	1.33294	0.189406	0.60251	-5.20111
AK097891	0.0718218	3.79899	1.33277	0.189463	0.60251	-5.20133
AK022466	-0.0669567	5.81372	-1.33237	0.189595	0.60251	-5.20183
AF085833	-0.198287	5.59398	-1.3323	0.189615	0.60251	-5.2019
AF088064	-0.0676069	2.96367	-1.3321	0.189681	0.60251	-5.20215
AF085978	-0.236047	5.88137	-1.33149	0.18988	0.602802	-5.20291
BC037806	-0.0707564	4.38377	-1.32911	0.190658	0.604931	-5.20584
AL832309	0.0735031	4.56658	1.32774	0.191105	0.606009	-5.20752
BC038188	-0.0667074	4.4102	-1.3271	0.191315	0.606331	-5.20831
AK093521	-0.153351	6.23172	-1.32534	0.191894	0.607828	-5.21048
AK000811	-0.112994	6.07497	-1.32417	0.192278	0.6087	-5.21191
BC067863	0.536988	8.98923	1.32377	0.192412	0.608781	-5.21241
BC036311	0.0721299	3.25611	1.3232	0.1926	0.609012	-5.21311
BC020846	0.0690395	7.52561	1.3227	0.192763	0.609012	-5.21372
AK124416	0.217909	7.08371	1.32223	0.192919	0.609012	-5.21429
AK094269	-0.117356	7.06353	-1.32222	0.192923	0.609012	-5.21431
BC042384	0.0638561	6.80022	1.32191	0.193025	0.609012	-5.21469
BC064432	-0.0596583	6.77243	-1.32048	0.193496	0.609645	-5.21643
CR627148	0.16629	5.41585	1.32023	0.19358	0.609645	-5.21674
BC042533	0.0888114	5.99431	1.31996	0.193669	0.609645	-5.21707
AK024516	-0.201	5.38191	-1.31992	0.193684	0.609645	-5.21713
AB062482	-0.165743	4.37992	-1.31904	0.193974	0.609645	-5.2182
AK056119	-0.185694	5.22222	-1.31876	0.194068	0.609645	-5.21855
BC037970	-0.0703301	3.71026	-1.31857	0.194132	0.609645	-5.21878
AK096780	-0.205456	5.2895	-1.31844	0.194175	0.609645	-5.21894
AL389977	-0.0995145	4.38543	-1.31836	0.194199	0.609645	-5.21903
AF070538	-0.0907154	5.97103	-1.31792	0.194347	0.60977	-5.21958
AK022274	-0.0848126	6.62063	-1.31695	0.194669	0.610283	-5.22076
AF147422	0.0668898	4.6344	1.31677	0.194727	0.610283	-5.22097
AK055565	-0.0829845	4.33032	-1.31594	0.195006	0.610397	-5.22199
AJ011980	0.0888368	5.00667	1.31585	0.195035	0.610397	-5.2221
BC035844	0.141351	4.43982	1.31546	0.195163	0.610397	-5.22257
BC020735	-0.103795	4.55658	-1.31536	0.195197	0.610397	-5.22269
AF118089	0.139417	4.73496	1.31454	0.19547	0.610912	-5.22369
CR622106	0.235909	10.9497	1.31308	0.195959	0.612101	-5.22548
AF044579	-0.0862417	4.34163	-1.31164	0.196438	0.613024	-5.22722
BC031668	0.0860065	4.67727	1.31154	0.196472	0.613024	-5.22735
BC031882	-0.0806931	3.52196	-1.31094	0.196675	0.613317	-5.22808
AK130706	0.144439	6.95675	1.31044	0.196841	0.613494	-5.22869
AK123540	0.0779338	5.80864	1.31002	0.196981	0.613591	-5.22919
AK125829	-0.0562688	5.21261	-1.30931	0.19722	0.613835	-5.23006
BC031963	-0.0651083	4.34935	-1.30907	0.197301	0.613835	-5.23035
AL137530	0.0995239	6.36898	1.30882	0.197386	0.613835	-5.23066
BX647478	-0.190408	7.29799	-1.30757	0.197805	0.614486	-5.23217
AK025564	-0.094407	6.63164	-1.30755	0.197813	0.614486	-5.2322
AF130091	0.1124	5.67605	1.30555	0.198487	0.615856	-5.23463
BC043355	0.0974839	6.47682	1.30544	0.198524	0.615856	-5.23476
BC013933	0.0847955	5.54552	1.30526	0.198582	0.615856	-5.23497
AF131777	-0.0945228	9.22714	-1.30472	0.198764	0.61599	-5.23562
BC007589	0.0888964	5.43693	1.30437	0.198883	0.61599	-5.23605
AF007131	0.083843	3.34561	1.30417	0.198953	0.61599	-5.2363
AF161353	-0.0711334	4.94701	-1.30366	0.199123	0.616177	-5.23691
AK074226	-0.230689	5.26187	-1.30267	0.199459	0.616574	-5.23811
AK021572	-0.111656	4.96219	-1.30264	0.19947	0.616574	-5.23815
AK025239	-0.134759	4.47428	-1.30156	0.199836	0.61685	-5.23945
BC042908	-0.0711124	5.33201	-1.30137	0.199899	0.61685	-5.23968
BC022883	-0.18106	5.49739	-1.30113	0.199982	0.61685	-5.23997
X75363	-0.140218	6.67178	-1.30108	0.199997	0.61685	-5.24003
BC034636	-0.0571349	3.50793	-1.29897	0.200715	0.618724	-5.24258
AK021684	0.0768856	3.27274	1.29861	0.200837	0.618761	-5.24301
AK093567	-0.271637	7.45717	-1.29809	0.201013	0.618968	-5.24363
AK096401	-0.126562	4.50114	-1.29767	0.201156	0.619069	-5.24414
AK308635	0.238872	5.54829	1.29677	0.201463	0.619376	-5.24522
BC043288	0.089001	3.96674	1.29674	0.201476	0.619376	-5.24527
AK000789	0.122452	5.17013	1.29545	0.201915	0.620388	-5.24682
BC062365	0.0854143	7.20597	1.29377	0.20249	0.620774	-5.24884
AK002138	0.237493	4.61635	1.29366	0.202528	0.620774	-5.24897
S71020	0.0612304	3.45904	1.29365	0.202532	0.620774	-5.24898
AF143886	-0.216577	6.73565	-1.29341	0.202614	0.620774	-5.24927
BC038361	-0.084795	4.1071	-1.2932	0.202686	0.620774	-5.24952
BC018099	-0.072968	4.17109	-1.29315	0.202702	0.620774	-5.24958
AF116673	-0.0752413	3.64536	-1.29224	0.203013	0.621024	-5.25067
AK095023	-0.153135	9.14317	-1.29165	0.203217	0.621024	-5.25138
BC042176	-0.0898993	4.49238	-1.29152	0.203262	0.621024	-5.25154
AK023440	0.0601412	3.93774	1.29152	0.203263	0.621024	-5.25154
AF147401	-0.118002	6.47793	-1.29131	0.203334	0.621024	-5.25179
AK021772	0.0631588	6.51415	1.29092	0.203467	0.621093	-5.25225
CR599621	0.0844368	4.27651	1.29038	0.203655	0.621329	-5.25291
AB062477	0.198909	6.14878	1.28902	0.204122	0.622162	-5.25453
AK056155	-0.214264	7.04933	-1.28894	0.204149	0.622162	-5.25463
AK021560	-0.102026	3.37976	-1.28745	0.204662	0.622831	-5.25641
uc001plh.1	-0.202866	3.87339	-1.28725	0.204731	0.622831	-5.25665
AK056779	-0.156166	4.81341	-1.287	0.204818	0.622831	-5.25695
BC042560	-0.0737929	4.77644	-1.2856	0.205302	0.622831	-5.25862
BC033373	0.0867221	5.55329	1.28535	0.205391	0.622831	-5.25893
AL512742	0.096653	4.51782	1.28522	0.205433	0.622831	-5.25907
BC047335	0.137131	8.27698	1.28399	0.205862	0.622831	-5.26055
AK022035	0.0683383	4.21061	1.28383	0.205916	0.622831	-5.26074
AK001120	0.0756872	6.29268	1.2837	0.20596	0.622831	-5.26089
AF318318	-0.0603475	3.63807	-1.28363	0.205984	0.622831	-5.26097
BC034813	0.258344	8.84664	1.28346	0.206043	0.622831	-5.26117
AL137447	-0.0648441	3.29012	-1.28346	0.206043	0.622831	-5.26117
BC015963	0.0833446	3.33056	1.28324	0.206121	0.622831	-5.26144
BC041353	-0.0975618	4.70503	-1.28306	0.206184	0.622831	-5.26166
AK021459	-0.221073	7.03195	-1.28276	0.206288	0.622831	-5.26202
AK000850	-0.355628	7.63918	-1.28258	0.20635	0.622831	-5.26223
BC033368	0.0842838	6.36196	1.28251	0.206376	0.622831	-5.26232
AK000809	0.0720679	6.1371	1.2823	0.206446	0.622831	-5.26256
AF052160	-0.20361	5.5336	-1.28224	0.206468	0.622831	-5.26263
BC035155	-0.0702909	5.48564	-1.28153	0.206716	0.623058	-5.26348
AK123212	0.174853	4.18689	1.28094	0.206921	0.623058	-5.26418
AF075072	0.16197	4.25379	1.28066	0.207018	0.623058	-5.26451
BC039355	-0.0509243	2.63469	-1.28061	0.207036	0.623058	-5.26458
BC015132	-0.06341	3.03236	-1.28043	0.207096	0.623058	-5.26478
BC006461	0.0454071	3.17837	1.27972	0.207344	0.623471	-5.26563
AF086026	-0.037875	2.68745	-1.27847	0.20778	0.624072	-5.26712
AK026295	0.134827	11.5781	1.27844	0.207791	0.624072	-5.26715
AK096241	-0.0854151	4.632	-1.2782	0.207876	0.624072	-5.26744
AK024909	0.0768343	4.33855	1.27778	0.208021	0.624174	-5.26793
AK074886	-0.255909	6.06233	-1.27705	0.208277	0.624316	-5.2688
AF215907	0.0758384	6.60571	1.27664	0.208419	0.624316	-5.26929
BC041976	-0.101184	4.01342	-1.27658	0.208442	0.624316	-5.26936
BC038778	0.0691527	5.17821	1.27571	0.208747	0.624316	-5.2704
BC040927	-0.0742569	4.57506	-1.27505	0.208977	0.624316	-5.27118
AK024881	-0.187154	7.88823	-1.27504	0.208983	0.624316	-5.27119
AL162075	0.167973	7.92942	1.27487	0.209043	0.624316	-5.2714
BC043266	-0.0798797	4.14568	-1.27482	0.209057	0.624316	-5.27145
BC043514	0.0737414	4.49393	1.2748	0.209066	0.624316	-5.27147
AF086425	0.074271	4.23313	1.27408	0.209318	0.624458	-5.27233
AK054865	-0.161119	5.62357	-1.27399	0.20935	0.624458	-5.27243
AK021821	-0.167552	6.94818	-1.27308	0.209671	0.624458	-5.27352
AK095104	0.236195	7.03969	1.273	0.209699	0.624458	-5.27361
AK092769	-0.0557232	3.73802	-1.27284	0.209753	0.624458	-5.27379
BC017994	-0.0864123	3.55182	-1.27277	0.209778	0.624458	-5.27388
AK021972	0.0610877	6.43078	1.2721	0.210014	0.624479	-5.27467
BC043525	-0.0698831	4.01702	-1.27194	0.210069	0.624479	-5.27486
AK024332	0.0719413	3.28358	1.27181	0.210118	0.624479	-5.27502
BC037858	-0.0579358	4.06317	-1.26947	0.21094	0.626594	-5.27777
BC017975	-0.136617	4.38578	-1.2691	0.211072	0.626655	-5.27821
AK023595	0.136877	5.29412	1.26738	0.211679	0.627828	-5.28024
AF527554	0.108809	3.30606	1.26691	0.211848	0.627828	-5.2808
AK023578	0.0750255	2.90945	1.26689	0.211856	0.627828	-5.28083
BC033881	0.0739354	5.50928	1.26673	0.211913	0.627828	-5.28102
BC035069	-0.0745841	3.6975	-1.26609	0.212139	0.628144	-5.28177
AK309040	-0.11997	7.32234	-1.2658	0.212243	0.628144	-5.28211
AK090891	-0.10461	3.47843	-1.26541	0.212379	0.628219	-5.28256
CR622645	-0.0899406	7.95092	-1.2641	0.212845	0.629265	-5.28411
BC066989	0.0707858	5.31566	1.26258	0.213387	0.630303	-5.2859
uc003wll.1	-0.115553	7.83245	-1.26237	0.213461	0.630303	-5.28614
AK021916	-0.150699	3.49996	-1.26211	0.213553	0.630303	-5.28645
AL133031	0.140517	6.25558	1.26171	0.213696	0.630303	-5.28692
X61080	0.10621	5.4994	1.26137	0.213818	0.630303	-5.28732
U79300	0.0736514	5.29186	1.26123	0.213867	0.630303	-5.28748
AL833149	-0.0850747	4.12818	-1.26054	0.214114	0.630597	-5.28829
BC041918	-0.15486	5.46023	-1.26032	0.21419	0.630597	-5.28854
BC040714	-0.114088	6.82595	-1.25988	0.214349	0.630735	-5.28906
BC009036	0.127023	5.29992	1.25916	0.214607	0.630859	-5.28991
AK098001	-0.172543	5.33141	-1.25914	0.214615	0.630859	-5.28993
BC043001	-0.0775627	4.80993	-1.25759	0.215168	0.632155	-5.29174
AK025743	-0.223071	7.81086	-1.25715	0.215325	0.632286	-5.29226
BC034433	0.0915435	4.19773	1.25666	0.215503	0.632389	-5.29283
BC032805	0.221226	5.05865	1.2562	0.215668	0.632389	-5.29337
AL831948	0.061701	6.76375	1.25594	0.215761	0.632389	-5.29368
BC035780	0.102997	4.02451	1.25581	0.215809	0.632389	-5.29383
BC042472	-0.0580752	5.0888	-1.25497	0.216111	0.632945	-5.29481
BC034792	-0.0796995	3.45432	-1.25389	0.216497	0.633745	-5.29607
AK129607	0.107907	5.74146	1.25358	0.216611	0.633749	-5.29643
AK092036	-0.0584821	5.46459	-1.25257	0.216975	0.634393	-5.29761
AL832707	0.0732157	6.59599	1.25172	0.217279	0.634393	-5.2986
AF075029	-0.0738707	5.42849	-1.25145	0.217377	0.634393	-5.29891
BC031267	-0.0611927	3.45282	-1.251	0.217542	0.634393	-5.29944
AK074657	-0.160986	6.92909	-1.25087	0.217588	0.634393	-5.29959
AK096112	-0.0553577	3.62602	-1.25087	0.217589	0.634393	-5.29959
AK027093	0.071058	5.65649	1.25078	0.217619	0.634393	-5.29969
BC014333	0.064977	3.11005	1.24941	0.218116	0.635266	-5.30129
AK096349	0.0586189	3.82814	1.24933	0.218144	0.635266	-5.30138
AK022064	-0.108693	6.49969	-1.2486	0.21841	0.635713	-5.30224
BC036644	-0.0802863	2.96374	-1.24754	0.218793	0.636111	-5.30346
AK023375	0.0712435	5.66523	1.24732	0.218873	0.636111	-5.30372
AK025126	-0.116247	5.3005	-1.24729	0.218886	0.636111	-5.30376
AF363068	-0.264355	5.62354	-1.24594	0.219375	0.637206	-5.30532
BC111552	0.0899453	5.37105	1.24559	0.219501	0.637244	-5.30573
BC032795	-0.13445	6.95876	-1.24484	0.219774	0.637707	-5.30659
AK000185	-0.066297	6.324	-1.24368	0.220198	0.638607	-5.30794
AF132201	-0.067429	3.4947	-1.24319	0.220377	0.638799	-5.30851
AK074255	-0.0716681	3.87368	-1.24221	0.220733	0.639165	-5.30964
AK021862	-0.158323	4.76648	-1.24216	0.220751	0.639165	-5.3097
BC038401	-0.0732686	4.07195	-1.24191	0.220844	0.639165	-5.30999
AF146693	0.0730187	4.96713	1.2411	0.221141	0.639449	-5.31093
BC041001	0.151021	8.86929	1.24083	0.22124	0.639449	-5.31124
AF086076	0.131347	6.76793	1.24071	0.221282	0.639449	-5.31138
AK095383	-0.16425	6.38719	-1.23938	0.22177	0.640354	-5.31292
AK126992	0.0716823	6.15385	1.23924	0.221823	0.640354	-5.31308
AK022066	-0.0485777	5.80295	-1.23891	0.221944	0.640376	-5.31346
AK092251	0.181025	4.50517	1.23796	0.222291	0.641049	-5.31455
AK025276	0.0787968	5.5339	1.23702	0.222635	0.641463	-5.31563
BC043163	-0.0903937	4.68813	-1.23666	0.22277	0.641463	-5.31606
AK098539	0.0824832	5.5525	1.23664	0.222776	0.641463	-5.31608
AK022442	-0.1152	6.91522	-1.23557	0.223171	0.641684	-5.31731
AK124410	-0.124017	5.18796	-1.23546	0.223212	0.641684	-5.31744
BC038764	0.0759807	3.99375	1.23499	0.223383	0.641684	-5.31798
AK026099	0.168071	5.49697	1.23491	0.223413	0.641684	-5.31807
AK022076	-0.188022	4.50233	-1.23469	0.223494	0.641684	-5.31832
AK022432	-0.117978	6.9817	-1.23431	0.223635	0.641684	-5.31876
AK092336	0.052328	6.07285	1.23427	0.22365	0.641684	-5.31881
AF085868	0.0528987	3.29608	1.23346	0.223949	0.641963	-5.31974
BC030751	-0.0543169	3.43057	-1.23333	0.223996	0.641963	-5.31989
BC042967	-0.174635	3.8308	-1.23308	0.224089	0.641963	-5.32017
BC039472	0.074952	5.68184	1.23232	0.22437	0.642442	-5.32105
AF147723	-0.291896	8.17803	-1.23117	0.224794	0.642958	-5.32236
BC043275	-0.0394251	3.15245	-1.23074	0.224953	0.642958	-5.32286
AF143327	-0.0714725	4.55644	-1.23066	0.224983	0.642958	-5.32295
BC017721	-0.075815	5.79055	-1.2306	0.225007	0.642958	-5.32302
AK074381	-0.0667799	6.58835	-1.22984	0.225288	0.643212	-5.32389
AK026036	-0.140436	6.84031	-1.22974	0.225324	0.643212	-5.324
AK000864	-0.0628028	3.58518	-1.22803	0.225958	0.644199	-5.32596
AK024098	-0.0663755	4.14244	-1.22773	0.226069	0.644199	-5.3263
AF131798	0.0871682	5.06807	1.22766	0.226099	0.644199	-5.32639
AF088069	0.0635857	4.41054	1.22732	0.226223	0.644199	-5.32678
AF086444	-0.098598	5.01292	-1.22665	0.226473	0.644199	-5.32754
BC034605	-0.0564523	3.37659	-1.22635	0.226585	0.644199	-5.32789
AL831870	0.0622873	3.85067	1.22626	0.226618	0.644199	-5.32799
AK022062	-0.143132	6.75038	-1.22593	0.226742	0.644199	-5.32837
BC014497	-0.093658	5.24316	-1.22571	0.226824	0.644199	-5.32862
AL117529	-0.0702767	4.69281	-1.22546	0.226917	0.644199	-5.32891
AF075113	0.0526783	2.97946	1.22543	0.226927	0.644199	-5.32894
BC036630	0.0523149	3.04418	1.2242	0.227388	0.644431	-5.33035
AK123669	0.117678	6.01091	1.22411	0.227421	0.644431	-5.33045
AL133110	-0.0899674	5.98947	-1.22401	0.227458	0.644431	-5.33056
AF143322	-0.115156	5.78596	-1.22373	0.227563	0.644431	-5.33088
AK022294	0.101077	5.75496	1.22368	0.227581	0.644431	-5.33094
BC012591	-0.137028	5.78739	-1.22273	0.227934	0.645107	-5.33202
BC017507	-0.0813742	4.40044	-1.2214	0.228435	0.646181	-5.33354
AK027209	-0.321038	7.1663	-1.22089	0.228623	0.646181	-5.33411
AL832542	-0.0635055	3.48047	-1.22073	0.228687	0.646181	-5.3343
AK021535	0.0800089	3.23865	1.2205	0.228772	0.646181	-5.33456
AK124044	0.0715906	5.14284	1.21968	0.229078	0.646548	-5.33549
AK123677	-0.0638039	3.37399	-1.21933	0.229212	0.646548	-5.3359
AK096235	0.0541998	3.46024	1.21923	0.229246	0.646548	-5.336
AK094548	0.0688369	3.74657	1.21883	0.229397	0.64665	-5.33646
[truncated: 3,636 more rows]
