# Supplementary material for: Long non-coding RNA AK027294 involves in the process of proliferation, migration, and apoptosis of colorectal cancer cells
Source: Tumour Biol. 2016 Jan 28;37(8):10097–105. doi: 10.1007/s13277-015-4350-x (PMC4999473; doi:10.1007/s13277-015-4350-x)
Supplement: Supplementary file 5 — (XLSX 21 kb) [file 13277_2015_4350_MOESM5_ESM.xlsx]

## Sheet: Sheet1
	logFC	AveExpr	t	P.Value	adj.P.Val	B
AK027294	2.2664	5.74662	6.63724	3.88e-08	0.000218836	8.35585
AK001058	1.58497	6.86633	5.90632	4.62e-07	0.00130192	6.1286
AK025818	1.2399	6.17218	5.13884	6.08e-06	0.00570732	3.80126
AK094088	1.01694	4.39935	4.10909	0.000170108	0.0266708	0.793488
BC137325	1.00873	5.19659	4.77979	1.99e-05	0.00932309	2.731
AK094629	1.00757	4.66695	3.37795	0.00153676	0.0696369	-1.1742
AK090890	1.00541	6.25434	4.09845	0.000175855	0.0267822	0.763608
BC040008	1.00275	5.5772	4.97592	1.04e-05	0.00721536	3.31349
AK021543	1.00013	5.26911	5.19579	5.03e-06	0.00566707	3.9725
AK124592	0.961046	7.27993	3.60107	0.000800318	0.0495582	-0.593972
AL136588	0.95817	3.96016	5.24134	4.32e-06	0.00566707	4.10968
AF086204	0.950797	7.30852	3.09946	0.00337381	0.0974944	-1.86851
AK127644	0.929491	5.43211	3.02209	0.00417258	0.111964	-2.05495
U79271	0.926664	6.84717	5.04117	8.4e-06	0.00676268	3.50848
AK023660	0.90457	7.08317	4.55167	4.17e-05	0.0123574	2.06139
BX640888	0.897582	7.21616	3.49572	0.0010916	0.0569709	-0.870423
BC042026	0.881506	4.03374	4.36938	7.48e-05	0.0183226	1.5336
AK124833	0.866511	5.54068	3.33258	0.00175065	0.0734444	-1.28968
AK126528	0.842315	5.14299	2.01277	0.0502788	0.352828	-4.17424
AL049452	0.827387	6.26586	4.33399	8.37e-05	0.0196538	1.432
AK095500	0.815313	6.58797	4.01791	0.00022591	0.0310489	0.53848
AK091573	0.793414	5.63208	3.51317	0.00103718	0.0561974	-0.824925
AK055438	0.78552	5.17645	3.06258	0.00373467	0.102658	-1.95774
BC036601	0.778394	7.04304	3.30762	0.00188007	0.0742501	-1.35282
AK026078	0.749641	8.82453	4.18134	0.000135643	0.023886	0.99719
AK024680	0.743415	5.36201	3.62784	0.000739148	0.0478028	-0.523049
BC033150	0.715355	7.00564	2.22256	0.0314281	0.281554	-3.787
AK024941	0.714731	10.1018	4.23521	0.000114473	0.0215018	1.14997
AK097108	0.681644	4.97547	3.53885	0.00096181	0.0538219	-0.757763
AK123903	0.671163	7.57561	3.17659	0.00272248	0.0871659	-1.67976
AF086270	0.664974	6.491	3.89293	0.000331996	0.0322551	0.192952
AK021634	0.66163	4.34679	2.78729	0.00781562	0.145831	-2.60191
AK023330	0.6616	4.79186	2.13074	0.0387327	0.312244	-3.96028
AK023643	0.651515	6.28816	3.68465	0.000623888	0.0456572	-0.371696
AK129844	0.648437	4.72762	2.66932	0.0106031	0.169762	-2.86541
uc003flq.1	0.63154	7.24583	3.74845	0.000515036	0.0417099	-0.20031
CR613972	0.62957	6.51822	3.66488	0.000661888	0.0462679	-0.424504
AF315788	0.613695	4.76806	4.39327	6.93e-05	0.0177489	1.60238
AK098258	0.609899	4.51933	2.05773	0.0455663	0.338296	-4.09386
AK056963	0.606967	8.71391	3.08291	0.00353146	0.0989728	-1.90863
AF086191	0.601074	5.06932	4.16631	0.000142202	0.024282	0.954694
AK124434	0.600042	5.1622	2.66914	0.0106078	0.169762	-2.8658
AK075122	0.592043	6.66064	3.96141	0.000269012	0.0322551	0.38168
BC040983	0.587705	5.76891	1.44443	0.155695	0.560166	-5.05818
BC031342	0.586289	6.98854	2.07653	0.0437127	0.330632	-4.05982
AK000883	0.57915	5.0172	3.47168	0.00117102	0.058917	-0.932875
AK093878	0.578359	3.32088	3.92538	0.000300554	0.0322551	0.282187
AK022848	0.576592	6.3758	2.9846	0.00462053	0.11751	-2.14421
BC053563	0.568788	10.9565	3.30762	0.00188006	0.0742501	-1.35281
AY659966	0.566446	7.75696	3.74369	0.000522479	0.0417099	-0.213143
BC031314	0.566084	3.9961	3.10111	0.00335846	0.0974944	-1.8645
AK057428	0.562098	4.73544	2.6472	0.0112181	0.173539	-2.91393
BC020638	0.553505	3.21212	2.97569	0.00473345	0.11759	-2.16533
uc004ebm.1	0.547773	8.51501	1.12924	0.264909	0.685177	-5.43481
EU249757	0.545208	7.24548	2.99082	0.00454322	0.117436	-2.12945
AK098081	0.540658	8.9895	3.39892	0.0014465	0.0668116	-1.12051
BC030764	0.540604	7.76937	2.40287	0.0205475	0.235815	-3.43025
BC067863	0.536988	8.98923	1.32377	0.192412	0.608781	-5.21241
AK024586	0.535512	3.73518	3.16317	0.00282659	0.0889822	-1.71282
AK092172	0.532923	6.12251	4.64388	3.09e-05	0.012094	2.33091
U82319	0.530823	5.72033	2.66705	0.0106647	0.169762	-2.8704
BC031031	0.528824	3.84812	3.22013	0.0024093	0.0828107	-1.572
AK095817	0.527292	6.9009	2.97052	0.00480013	0.118355	-2.17756
BC043009	0.526996	5.39517	3.94401	0.000283821	0.0322551	0.333587
BX640700	0.522893	5.97768	2.3431	0.0237055	0.249683	-3.55087
BC013077	0.522186	3.52396	3.1251	0.00314255	0.0946966	-1.80609
BC090942	0.519866	7.14913	2.16388	0.0359393	0.29782	-3.8984
AF086477	0.519395	5.45857	2.51908	0.015471	0.202505	-3.18922
BX648200	0.51179	7.3952	2.18778	0.0340369	0.290633	-3.85331
AK055561	0.506461	6.59968	4.50131	4.9e-05	0.0138082	1.91488
CR611122	0.506387	6.98546	2.11685	0.039959	0.315566	-3.98598
AB019562	-0.51231	5.64486	-2.25341	0.021416	0.210298	-2.56483
AK094292	-0.528288	7.5647	-2.41949	0.0197395	0.232217	-3.3963
AK091810	-0.530338	6.09311	-2.4307	0.0192107	0.228863	-3.3733
AK000493	-0.536019	5.95375	-2.05669	0.0456708	0.338368	-4.09574
BC039382	-0.540832	3.74046	-2.45397	0.0181541	0.221688	-3.32531
AK025218	-0.54108	4.09511	-2.84202	0.00676816	0.136192	-2.47704
AK022095	-0.54561	6.91072	-2.5889	0.0129993	0.186645	-3.04042
AK021994	-0.551389	5.50328	-3.96218	0.000268375	0.0322551	0.383808
AK025291	-0.554033	6.1292	-2.28167	0.0273985	0.268206	-3.67242
AK024118	-0.555584	6.78601	-3.87109	0.000354932	0.0327876	0.133062
AK023526	-0.55678	7.82437	-2.10316	0.0412007	0.31921	-4.01118
AK125456	-0.557505	5.92457	-2.75864	0.00842206	0.15279	-2.66663
AK026284	-0.561914	5.07755	-2.90488	0.00572671	0.128706	-2.33162
BC042961	-0.564474	5.67433	-2.64842	0.0111832	0.173539	-2.91125
AK001604	-0.564574	4.6599	-4.88069	1.43e-05	0.00761287	3.02997
AF086310	-0.572792	7.37098	-2.89418	0.00589283	0.128706	-2.35653
AK024965	-0.575197	6.97831	-2.7201	0.00930664	0.157786	-2.75296
AK022111	-0.576451	5.87467	-3.89713	0.000327755	0.0322551	0.204481
BC030750	-0.581087	6.07928	-4.75495	2.15e-05	0.00933361	2.65765
AK125393	-0.590775	6.37978	-2.61395	0.0122044	0.181393	-2.98632
AK000205	-0.597092	7.24331	-2.73321	0.0089966	0.155558	-2.72369
U79293	-0.603114	6.79759	-5.39949	2.55e-06	0.00478388	4.58742
AL833181	-0.605397	7.0994	-2.96496	0.00487271	0.118355	-2.19067
BC029907	-0.606943	7.09874	-3.74175	0.000525538	0.0417099	-0.218363
AK093827	-0.609255	5.70476	-3.65056	0.000690797	0.0463409	-0.462671
AK023104	-0.61634	4.46	-2.25705	0.029017	0.270713	-3.72042
BC033248	-0.619253	8.87817	-3.52968	0.000988112	0.0545884	-0.781785
AK000777	-0.621207	7.72358	-3.90031	0.000324575	0.0322551	0.213224
AK000778	-0.626016	5.30119	-2.59145	0.0129163	0.186593	-3.03493
AK094892	-0.641208	6.91345	-3.69278	0.000608874	0.0456572	-0.349935
CR749373	-0.648982	9.24513	-3.17036	0.00277037	0.0877024	-1.69513
BC037331	-0.649716	5.74216	-3.41288	0.00138925	0.0661114	-1.08468
AF147324	-0.68129	4.33952	-2.90031	0.0057971	0.128706	-2.34227
BC043558	-0.687407	8.94258	-2.45687	0.0180259	0.221299	-3.3193
AK024653	-0.688332	7.5717	-2.90063	0.00579216	0.128706	-2.34152
AK074440	-0.689508	6.96861	-2.67644	0.0104117	0.168109	-2.84973
AK123079	-0.705681	8.01959	-3.98169	0.000252693	0.0322551	0.437859
AK022139	-0.718504	4.80249	-3.11968	0.00319014	0.0951135	-1.8193
AK095431	-0.729416	5.83472	-2.73803	0.00888501	0.155488	-2.7129
BC020926	-0.7595	6.23574	-3.53783	0.000964688	0.0538219	-0.760423
AK056625	-0.794276	5.72499	-3.20493	0.00251454	0.0835974	-1.60972
AK024898	-0.797403	7.34045	-2.71748	0.0093697	0.157786	-2.75879
AK021754	-0.797897	5.46967	-3.22957	0.00234601	0.0826236	-1.54851
BC031308	-0.811939	6.49899	-3.65943	0.000672737	0.0462679	-0.439021
AF211977	-0.819452	5.32095	-4.86818	1.49e-05	0.00761287	2.99281
AK074437	-0.84512	6.50941	-3.92467	0.000301207	0.0322551	0.28024
AK093694	-0.856942	8.36716	-3.14586	0.00296635	0.09166	-1.75532
BC042809	-0.860224	6.90658	-2.26882	0.0282331	0.26965	-3.69753
BC035413	-0.871227	9.05951	-2.71515	0.00942635	0.158088	-2.76399
AK026692	-0.876918	5.07371	-2.72987	0.00907455	0.156376	-2.73114
AK024956	-0.886661	6.89833	-3.9457	0.000282345	0.0322551	0.338266
AK022078	-0.895527	6.79507	-3.22411	0.00238242	0.0828107	-1.5621
AK022350	-0.904095	6.81114	-4.44962	5.79e-05	0.0155259	1.76505
AK021694	-0.913943	9.78029	-3.344	0.00169429	0.0726253	-1.26069
BC004287	-0.974523	8.78393	-4.26437	0.000104397	0.0209294	1.23296
AK026659	-0.982162	6.61423	-3.0013	0.00441565	0.116987	-2.10453
AK123645	-1.00706	6.61843	-3.73684	0.000533371	0.0417437	-0.231594
AK025209	-1.04205	10.0631	-3.1073	0.00330148	0.0968951	-1.84947
BC015064	-1.05299	10.2661	-3.46592	0.00119087	0.0593855	-0.947816
CR749831	-1.11336	8.47157	-3.34257	0.00170125	0.0726253	-1.26433
AK000106	-1.15427	7.36357	-3.64284	0.000706873	0.0468615	-0.483205
AB002438	-1.28354	6.68683	-3.12994	0.00310055	0.0939786	-1.79425
AJ420553	-1.49459	6.5206	-3.91614	0.0003092	0.0322551	0.256748
AK023519	-2.03528	6.20106	-2.88746	0.0059994	0.130025	-2.37215
